# Supplementary material for: Integrating Signals from Sperm Methylome Analysis and Genome-Wide Association Study for a Better Understanding of Male Fertility in Cattle
Source: Epigenomes. 2019 May 16;3(2):10. doi: 10.3390/epigenomes3020010 (PMC8594688; doi:10.3390/epigenomes3020010)
Supplement: Supplementary file 1 [file epigenomes-03-00010-s001.zip]

Archive with 7 entries (7 files):
- Table S1 sample discribtion.xlsx
- Table S2 raw data profiling.xlsx
- Table S3 Young-specific PMD-genes.xlsx
- Table S4 Low-specific PMD-genes.xlsx
- Table S5_age_DMRC_GO_enrichment.xlsx
- Table S6_SCR_DMR_GO_enrichment.xlsx
- Table S7 SCR_age shared_ DMR_genes.xlsx
