# Supplementary material for: Integrating Signals from Sperm Methylome Analysis and Genome-Wide Association Study for a Better Understanding of Male Fertility in Cattle
Source: Epigenomes. 2019 May 16;3(2):10. doi: 10.3390/epigenomes3020010 (PMC8594688; doi:10.3390/epigenomes3020010)
Supplement: Supplementary file 1 [file epigenomes-03-00010-s001.zip › Table S1 sample discribtion.xlsx]

## Sheet: Sheet1
Table S1. Summary information of the 10 sperm samples being studied
	Sir Conception Rate (SCR)	Reliability of SCR	Age at collection (days)
H01	4.9	0.91	343
H02	4.7	0.95	345
H03	4.2	0.95	436
L01	-6.4	0.84	342
L02	-5.8	0.9	380
L03	-5.6	0.84	393
A01	1.3	0.99	3452
Y01	1.3	0.99	1903
A02	1.8	0.99	3110
Y02	1.8	0.99	1302
