# Supplementary material for: Integrating Signals from Sperm Methylome Analysis and Genome-Wide Association Study for a Better Understanding of Male Fertility in Cattle
Source: Epigenomes. 2019 May 16;3(2):10. doi: 10.3390/epigenomes3020010 (PMC8594688; doi:10.3390/epigenomes3020010)
Supplement: Supplementary file 1 [file epigenomes-03-00010-s001.zip › Table S2 raw data profiling.xlsx]

## Sheet: Sheet1
Table S2. Summary statistics of the raw data mapping for the 10 sperm methylomes
	Number of paired-end alignments with a unique best hit	Mapping efficiency	C methylated in CpG context	C methylated in CHG context	C methylated in CHH context	number of CG detected	5X coverage	10X coverage
H01	134984436	0.789	0.757	0.008	0.007	50282261	21706161	2904741		0.0577687
H02	164483419	0.715	0.754	0.006	0.006	52340939	34013264	8653030		0.16532
H03	175126753	0.664	0.748	0.007	0.006	52809395	37741992	11487143		0.217521
L01	186705876	0.681	0.746	0.007	0.007	52675545	38520208	13313533		0.252746
L02	175533171	0.69	0.75	0.007	0.007	52242169	33813707	8917425		0.170694
L03	140451540	0.654	0.741	0.007	0.007	51948693	30554634	6013328		0.115755
A01	227934912	0.818	0.812	0.006	0.006	48765868	26378148	10920689		0.223941
Y01	155180007	0.662	0.72	0.007	0.007	51913211	26920209	4121824		0.0793984
A02	148120787	0.71	0.74	0.007	0.007	52128768	33390333	10261746		0.196854
Y02	151092588	0.764	0.757	0.007	0.007	52083936	30224600	6057618		0.116305
										1.5963
						5.17191e+07	3.13263e+07	8.26511e+06
				0.067
