# Supplementary material for: Integrating Signals from Sperm Methylome Analysis and Genome-Wide Association Study for a Better Understanding of Male Fertility in Cattle
Source: Epigenomes. 2019 May 16;3(2):10. doi: 10.3390/epigenomes3020010 (PMC8594688; doi:10.3390/epigenomes3020010)
Supplement: Supplementary file 1 [file epigenomes-03-00010-s001.zip › Table S3 Young-specific PMD-genes.xlsx]

## Sheet: Sheet1
Table S3 Genes located in Young-specific PMD regions
CHR	Start	End	ID	Name	Type
chr13	2800007	2802674	ENSBTAG00000046074		protein_coding
chr13	2875481	2875589	ENSBTAG00000045541	SNORA1	snoRNA
chr13	2891529	2891726	ENSBTAG00000035199	MRPL33	protein_coding
chr17	58885	60218	ENSBTAG00000048129		protein_coding
chr17	110945	111886	ENSBTAG00000046698		pseudogene
chr17	159889	179634	ENSBTAG00000035265	TMEM192	protein_coding
chr17	277495	277802	ENSBTAG00000005262		pseudogene
chr18	64708129	64708966	ENSBTAG00000037721	ZNF23	protein_coding
chr18	64743056	64744108	ENSBTAG00000039341		protein_coding
chr18	64758707	64766511	ENSBTAG00000037375		protein_coding
chr18	64782536	64787765	ENSBTAG00000011262		protein_coding
chr18	64807707	64812263	ENSBTAG00000000195		protein_coding
chr18	64856654	64891741	ENSBTAG00000040358	ZNF772	protein_coding
chr18	64870965	64878298	ENSBTAG00000017613		protein_coding
chr18	64908196	64937559	ENSBTAG00000009460	ZNF550	protein_coding
chr18	64976079	64981696	ENSBTAG00000037981	ZNF416	protein_coding
chr18	64989577	64990500	ENSBTAG00000048261		protein_coding
chr23	29860782	29868157	ENSBTAG00000008349	ZNF311	protein_coding
chr23	29878490	29878784	ENSBTAG00000047789	Metazoa_SRP	misc_RNA
chr23	29906624	29920511	ENSBTAG00000000871	TRIM27	protein_coding
chr23	29928604	29928700	ENSBTAG00000045477	U6	snRNA
chr23	29961279	29962663	ENSBTAG00000035959		pseudogene
chr23	29993263	29993369	ENSBTAG00000046381	U6	snRNA
chr23	29994766	29994872	ENSBTAG00000047775	U6	snRNA
chr23	30061279	30061716	ENSBTAG00000038782		protein_coding
chr23	30079857	30091413	ENSBTAG00000008943	ZSCAN12	protein_coding
chr29	19084486	19188797	ENSBTAG00000034536		protein_coding
chr3	32512635	32532412	ENSBTAG00000012659	LRIF1	protein_coding
chr3	32589301	32589404	ENSBTAG00000042091	U6	snRNA
chr3	32598408	32637230	ENSBTAG00000006466	CD53	protein_coding
chr4	69252420	69255793	ENSBTAG00000020919	EVX1	protein_coding
chr4	69297275	69298937	ENSBTAG00000014735	HOXA13	protein_coding
chr4	69311987	69314613	ENSBTAG00000014738	HOXA11	protein_coding
chr4	69322975	69326738	ENSBTAG00000040082	HOXA10	protein_coding
chr4	69327760	69327844	ENSBTAG00000029970	bta-mir-196b	miRNA
chr4	69331792	69334928	ENSBTAG00000011476		protein_coding
chr4	69340738	69342484	ENSBTAG00000001455	HOXA7	protein_coding
chr4	69349548	69354521	ENSBTAG00000024341	HOXA6	protein_coding
chr4	69353606	69356273	ENSBTAG00000012211	HOXA5	protein_coding
chr4	69357161	69389905	ENSBTAG00000008139	HOXA3	protein_coding
chr4	69366547	69368811	ENSBTAG00000001063	HOXA4	protein_coding
chr4	69394241	69396203	ENSBTAG00000008138	HOXA2	protein_coding
chr7	53585216	53588056	ENSBTAG00000046190	PCDHA3	protein_coding
chr7	53603719	53606070	ENSBTAG00000045539	PCDHA5	protein_coding
chr7	53613734	53616916	ENSBTAG00000015439		protein_coding
chr7	53618849	53621218	ENSBTAG00000046717		protein_coding
chr7	53650655	53653078	ENSBTAG00000048170	PCDHA11	protein_coding
chr7	53663779	53787480	ENSBTAG00000030227	PCDHA13	protein_coding
chr8	30529	228065	ENSBTAG00000003124	HIATL1	protein_coding
chr8	119825	119943	ENSBTAG00000045882	5S_rRNA	rRNA
