# Supplementary material for: Integrating Signals from Sperm Methylome Analysis and Genome-Wide Association Study for a Better Understanding of Male Fertility in Cattle
Source: Epigenomes. 2019 May 16;3(2):10. doi: 10.3390/epigenomes3020010 (PMC8594688; doi:10.3390/epigenomes3020010)
Supplement: Supplementary file 1 [file epigenomes-03-00010-s001.zip › Table S4 Low-specific PMD-genes.xlsx]

## Sheet: Sheet1
Table S4 Genes located in Low-specific PMD regions
CHR	Start	End	ID	Name	Type
chr18	65826618	65830778	ENSBTAG00000009735	A1BG	protein_coding
chr18	65845925	65851516	ENSBTAG00000015989	RPS5	protein_coding
chr18	65866463	65872294	ENSBTAG00000037882	ZNF584	protein_coding
chr18	65878289	65880106	ENSBTAG00000003267	ZNF132	protein_coding
chr18	65898624	65902938	ENSBTAG00000039453		protein_coding
chr18	65899433	65899580	ENSBTAG00000044536	SNORA30	snoRNA
chr18	65906273	65910529	ENSBTAG00000038534	ZNF446	protein_coding
chr18	65918286	65927713	ENSBTAG00000015164	SLC27A5	protein_coding
chr18	65954144	65960263	ENSBTAG00000006422	TRIM28	protein_coding
chr18	65960799	65963496	ENSBTAG00000013882	CHMP2A	protein_coding
chr18	65964093	65967276	ENSBTAG00000012744	UBE2M	protein_coding
chr18	65971580	65980686	ENSBTAG00000037581	MZF1	protein_coding
chr18	65988435	65989328	ENSBTAG00000046987	CENPBD1	protein_coding
chr18	65993795	65995066	ENSBTAG00000037595		protein_coding
chr2	20759890	20761196	ENSBTAG00000015840	HOXD1	protein_coding
chr2	20776408	20780505	ENSBTAG00000004835	HOXD3	protein_coding
chr2	20794855	20797028	ENSBTAG00000039581	HOXD4	protein_coding
chr2	20797606	20797704	ENSBTAG00000029927	bta-mir-10b	miRNA
chr2	20824235	20825910	ENSBTAG00000016033	HOXD9	protein_coding
chr2	20828934	20832040	ENSBTAG00000016030	HOXD10	protein_coding
chr2	20839236	20841537	ENSBTAG00000033330	HOXD11	protein_coding
chr2	20848044	20849010	ENSBTAG00000004314	HOXD12	protein_coding
chr2	20854099	20856159	ENSBTAG00000004313	HOXD13	protein_coding
chr5	26157431	26158878	ENSBTAG00000009634	HOXC5	protein_coding
chr5	26157879	26157971	ENSBTAG00000036381	bta-mir-615	miRNA
chr5	26161892	26163475	ENSBTAG00000009238	HOXC6	protein_coding
chr5	26180271	26182515	ENSBTAG00000012149	HOXC8	protein_coding
chr5	26188849	26191440	ENSBTAG00000005606	HOXC9	protein_coding
chr5	26199801	26199885	ENSBTAG00000029788	bta-mir-196a-2	miRNA
chr5	26202176	26206357	ENSBTAG00000003278	HOXC10	protein_coding
chr5	26215737	26218209	ENSBTAG00000006879	HOXC11	protein_coding
chr5	26234886	26236477	ENSBTAG00000000924	HOXC12	protein_coding
chr5	26245922	26252315	ENSBTAG00000000923	HOXC13	protein_coding
chr7	13785087	13789391	ENSBTAG00000006083	KLF1	protein_coding
chr7	13790587	13792998	ENSBTAG00000006082	DNASE2	protein_coding
chr7	13793341	13818154	ENSBTAG00000006080	MAST1	protein_coding
chr7	13826163	13828718	ENSBTAG00000006077	RTBDN	protein_coding
chr7	13837389	13844314	ENSBTAG00000009661	RNASEH2A	protein_coding
chr7	13845843	13848479	ENSBTAG00000012062	PRDX2	protein_coding
chr7	13851131	13852933	ENSBTAG00000012046	JUNB	protein_coding
chr7	13864084	13874728	ENSBTAG00000008654	HOOK2	protein_coding
chr7	13877445	13882825	ENSBTAG00000025652	BEST2	protein_coding
chr7	13886318	13894406	ENSBTAG00000011837	ASNA1	protein_coding
chr7	13896310	13899366	ENSBTAG00000011825	C19orf43	protein_coding
chr7	13904181	13921077	ENSBTAG00000011811	TNPO2	protein_coding
chr7	13914878	13914948	ENSBTAG00000042170	SNORD41	snoRNA
chr7	13916772	13916843	ENSBTAG00000043778	SNORD41	snoRNA
chr7	13922169	13927085	ENSBTAG00000020924	FBXW9	protein_coding
chr7	13927960	13928266	ENSBTAG00000006251		protein_coding
chr7	13931315	13935225	ENSBTAG00000006247	DHPS	protein_coding
chr7	13935137	13939754	ENSBTAG00000006245	WDR83	protein_coding
chr7	13940092	13953200	ENSBTAG00000006244	WDR83OS	protein_coding
chr7	13954085	13969420	ENSBTAG00000006241		protein_coding
chr8	30529	228065	ENSBTAG00000003124	HIATL1	protein_coding
chr8	119825	119943	ENSBTAG00000045882	5S_rRNA	rRNA
chr9	7903535	7904947	ENSBTAG00000035855		pseudogene
