# Supplementary material for: Integrating Signals from Sperm Methylome Analysis and Genome-Wide Association Study for a Better Understanding of Male Fertility in Cattle
Source: Epigenomes. 2019 May 16;3(2):10. doi: 10.3390/epigenomes3020010 (PMC8594688; doi:10.3390/epigenomes3020010)
Supplement: Supplementary file 1 [file epigenomes-03-00010-s001.zip › Table S5_age_DMRC_GO_enrichment.xlsx]

## Sheet: DMR_GO_gene_extension_10kb
Table S5. The enrichment analysis for age-induced differentially methylated regions (DMRs)
GO ID	# analyzed tiles in GO term	GO term	GO category	P	FDR
GO:0036159	283	inner dynein arm assembly	BP	1e-17	2.338e-14
GO:0060285	424	cilium-dependent cell motility	BP	1.22125e-14	1.42764e-11
GO:0035082	213	axoneme assembly	BP	2.26485e-14	1.76508e-11
GO:0003341	1047	cilium movement	BP	1.74826e-09	1.02186e-06
GO:0006465	325	signal peptide processing	BP	3.89589e-09	1.82172e-06
GO:0098719	317	sodium ion import across plasma membrane	BP	1.97253e-07	7.68628e-05
GO:0022904	299	respiratory electron transport chain	BP	5.22105e-07	0.000174383
GO:0001541	562	ovarian follicle development	BP	2.1674e-06	0.000633423
GO:0010259	266	multicellular organism aging	BP	2.28038e-05	0.00533152
GO:0042391	2091	regulation of membrane potential	BP	2.26166e-05	0.00533152
GO:0000723	450	telomere maintenance	BP	2.68825e-05	0.00571375
GO:0071805	3058	potassium ion transmembrane transport	BP	4.86446e-05	0.00920028
GO:2001214	161	positive regulation of vasculogenesis	BP	5.11564e-05	0.00920028
GO:0010447	530	response to acidic pH	BP	7.45571e-05	0.0117118
GO:0050911	348	detection of chemical stimulus involved in sensory perception of smell	BP	7.51399e-05	0.0117118
GO:0010613	447	positive regulation of cardiac muscle hypertrophy	BP	0.000110632	0.0161661
GO:0090656	240	t-circle formation	BP	0.000209546	0.0288188
GO:0007602	611	phototransduction	BP	0.000267682	0.0347689
GO:0006259	315	DNA metabolic process	BP	0.000308542	0.0374757
GO:0031641	470	regulation of myelination	BP	0.00032058	0.0374757
GO:0007213	436	G-protein coupled acetylcholine receptor signaling pathway	BP	0.000400761	0.0446181
GO:0006637	276	acyl-CoA metabolic process	BP	0.000428646	0.0455533
GO:0006335	89	DNA replication-dependent nucleosome assembly	BP	0.000482736	0.0487922
GO:0006801	373	superoxide metabolic process	BP	0.00052173	0.0487922
GO:0019229	592	regulation of vasoconstriction	BP	0.000515819	0.0487922
GO:0030317	861	flagellated sperm motility	BP	0.000525428	0.0495427
GO:0007215	695	glutamate receptor signaling pathway	BP	0.000850243	0.0736248
GO:0097435	188	supramolecular fiber organization	BP	0.00112219	0.0937029
GO:0006941	432	striated muscle contraction	BP	0.0013008	0.104871
GO:0071625	343	vocalization behavior	BP	0.00142694	0.111206
GO:0035050	150	embryonic heart tube development	BP	0.00157056	0.118451
GO:0009306	467	protein secretion	BP	0.00168104	0.122821
GO:0006813	1721	potassium ion transport	BP	0.00194426	0.137535
GO:0032200	44	telomere organization	BP	0.0020589	0.137535
GO:0042130	455	negative regulation of T cell proliferation	BP	0.00203415	0.137535
GO:0035418	543	protein localization to synapse	BP	0.00343525	0.223101
GO:0051149	443	positive regulation of muscle cell differentiation	BP	0.00375512	0.237283
GO:0035640	261	exploration behavior	BP	0.00396694	0.237813
GO:0051480	625	regulation of cytosolic calcium ion concentration	BP	0.0038973	0.237813
GO:0006493	781	protein O-linked glycosylation	BP	0.0044532	0.260289
GO:1902902	126	negative regulation of autophagosome assembly	BP	0.00459561	0.262062
GO:0031396	93	regulation of protein ubiquitination	BP	0.00503814	0.273934
GO:0051453	792	regulation of intracellular pH	BP	0.00497432	0.273934
GO:0042769	418	DNA damage response, detection of DNA damage	BP	0.00519792	0.276198
GO:0055119	411	relaxation of cardiac muscle	BP	0.00541934	0.281565
GO:0042274	81	ribosomal small subunit biogenesis	BP	0.00583381	0.296509
GO:0034765	3238	regulation of ion transmembrane transport	BP	0.00600684	0.298808
GO:0010745	253	negative regulation of macrophage derived foam cell differentiation	BP	0.00640351	0.305539
GO:0090136	223	epithelial cell-cell adhesion	BP	0.00632587	0.305539
GO:0048026	166	positive regulation of mRNA splicing, via spliceosome	BP	0.00712985	0.333392
GO:0008015	721	blood circulation	BP	0.00734665	0.336793
GO:0006885	168	regulation of pH	BP	0.00841392	0.368543
GO:0034332	997	adherens junction organization	BP	0.00866975	0.368543
GO:0035723	420	interleukin-15-mediated signaling pathway	BP	0.00860336	0.368543
GO:0097755	311	positive regulation of blood vessel diameter	BP	0.00863973	0.368543
GO:0032735	445	positive regulation of interleukin-12 production	BP	0.00916865	0.376554
GO:0046622	78	positive regulation of organ growth	BP	0.00918032	0.376554
GO:0045663	504	positive regulation of myoblast differentiation	BP	0.010631	0.428541
GO:0070584	315	mitochondrion morphogenesis	BP	0.0108555	0.430173
GO:0000028	62	ribosomal small subunit assembly	BP	0.0148815	0.474642
GO:0001662	616	behavioral fear response	BP	0.0140648	0.474642
GO:0006284	457	base-excision repair	BP	0.0158349	0.474642
GO:0006336	69	DNA replication-independent nucleosome assembly	BP	0.015604	0.474642
GO:0007032	445	endosome organization	BP	0.0132653	0.474642
GO:0007186	8900	G-protein coupled receptor signaling pathway	BP	0.01475	0.474642
GO:0016233	154	telomere capping	BP	0.0158303	0.474642
GO:0016310	1320	phosphorylation	BP	0.0156303	0.474642
GO:0030208	116	dermatan sulfate biosynthetic process	BP	0.0135261	0.474642
GO:0031297	422	replication fork processing	BP	0.0138367	0.474642
GO:0031333	298	negative regulation of protein complex assembly	BP	0.0153937	0.474642
GO:0032508	750	DNA duplex unwinding	BP	0.015472	0.474642
GO:0045444	1244	fat cell differentiation	BP	0.0125738	0.474642
GO:0045930	462	negative regulation of mitotic cell cycle	BP	0.0138737	0.474642
GO:0046597	96	negative regulation of viral entry into host cell	BP	0.0150429	0.474642
GO:0048384	248	retinoic acid receptor signaling pathway	BP	0.0123737	0.474642
GO:1901381	183	positive regulation of potassium ion transmembrane transport	BP	0.0150774	0.474642
GO:2000678	116	negative regulation of transcription regulatory region DNA binding	BP	0.0135261	0.474642
GO:2000778	152	positive regulation of interleukin-6 secretion	BP	0.0135114	0.474642
GO:0006928	820	movement of cell or subcellular component	BP	0.0174657	0.51483
GO:0007158	438	neuron cell-cell adhesion	BP	0.0197567	0.51483
GO:0007422	779	peripheral nervous system development	BP	0.0177538	0.51483
GO:0007569	462	cell aging	BP	0.0195954	0.51483
GO:0007608	494	sensory perception of smell	BP	0.0193019	0.51483
GO:0023019	179	signal transduction involved in regulation of gene expression	BP	0.0192859	0.51483
GO:0030193	706	regulation of blood coagulation	BP	0.0186522	0.51483
GO:0034080	255	CENP-A containing nucleosome assembly	BP	0.0188378	0.51483
GO:0043691	201	reverse cholesterol transport	BP	0.0184527	0.51483
GO:0045116	127	protein neddylation	BP	0.0189796	0.51483
GO:0046488	396	phosphatidylinositol metabolic process	BP	0.018153	0.51483
GO:0050768	366	negative regulation of neurogenesis	BP	0.0198181	0.51483
GO:0019730	99	antimicrobial humoral response	BP	0.0202284	0.519715
GO:0019915	150	lipid storage	BP	0.0205288	0.521699
GO:0009311	338	oligosaccharide metabolic process	BP	0.0237713	0.586636
GO:0034375	167	high-density lipoprotein particle remodeling	BP	0.0238368	0.586636
GO:1902600	780	hydrogen ion transmembrane transport	BP	0.0238157	0.586636
GO:0002548	283	monocyte chemotaxis	BP	0.0242338	0.590194
GO:0045454	900	cell redox homeostasis	BP	0.0258223	0.622398
GO:0016266	783	O-glycan processing	BP	0.0260979	0.622621
GO:0042026	88	protein refolding	BP	0.0274408	0.648047
GO:0015711	390	organic anion transport	BP	0.0283624	0.656547
GO:0045815	398	positive regulation of gene expression, epigenetic	BP	0.0282712	0.656547
GO:0042325	185	regulation of phosphorylation	BP	0.0287495	0.658985
GO:0045582	178	positive regulation of T cell differentiation	BP	0.0299641	0.680156
GO:0007605	3290	sensory perception of sound	BP	0.03175	0.713765
GO:0007283	4863	spermatogenesis	BP	0.0326558	0.725434
GO:0045776	297	negative regulation of blood pressure	BP	0.0328897	0.725434
GO:0090141	112	positive regulation of mitochondrial fission	BP	0.0336298	0.734827
GO:0006388	127	tRNA splicing, via endonucleolytic cleavage and ligation	BP	0.0341267	0.738779
GO:0006955	2779	immune response	BP	0.0349276	0.745822
GO:0050850	444	positive regulation of calcium-mediated signaling	BP	0.03509	0.745822
GO:0003198	128	epithelial to mesenchymal transition involved in endocardial cushion formation	BP	0.0367758	0.774612
GO:0008277	906	regulation of G-protein coupled receptor protein signaling pathway	BP	0.0382246	0.797937
GO:0006536	144	glutamate metabolic process	BP	0.0392769	0.812651
GO:0070498	588	interleukin-1-mediated signaling pathway	BP	0.0398786	0.817861
GO:0007159	278	leukocyte cell-cell adhesion	BP	0.0416787	0.847346
GO:0000910	458	cytokinesis	BP	0.04357	0.878162
GO:0007187	409	G-protein coupled receptor signaling pathway, coupled to cyclic nucleotide second messenger	BP	0.0440966	0.881178
GO:0031167	101	rRNA methylation	BP	0.0455437	0.902383
GO:0031214	201	biomineral tissue development	BP	0.0468788	0.913355
GO:0033344	337	cholesterol efflux	BP	0.0467415	0.913355
GO:0032689	178	negative regulation of interferon-gamma production	BP	0.0481536	0.930439
GO:0060333	670	interferon-gamma-mediated signaling pathway	BP	0.0489114	0.937334
GO:0019532	125	oxalate transport	BP	0.0509774	0.93879
GO:0032725	117	positive regulation of granulocyte macrophage colony-stimulating factor production	BP	0.0494112	0.93879
GO:0060546	95	negative regulation of necroptotic process	BP	0.050995	0.93879
GO:0061844	73	antimicrobial humoral immune response mediated by antimicrobial peptide	BP	0.0506136	0.93879
GO:0071277	1105	cellular response to calcium ion	BP	0.0502735	0.93879
GO:0050766	364	positive regulation of phagocytosis	BP	0.0518226	0.946572
GO:0070935	141	3'-UTR-mediated mRNA stabilization	BP	0.0535026	0.969682
GO:0045948	180	positive regulation of translational initiation	BP	0.0540348	0.971796
GO:0048247	111	lymphocyte chemotaxis	BP	0.0552909	0.986794
GO:0000002	149	mitochondrial genome maintenance	BP	0.664742	1
GO:0000027	134	ribosomal large subunit assembly	BP	0.289264	1
GO:0000045	848	autophagosome assembly	BP	0.699622	1
GO:0000060	263	protein import into nucleus, translocation	BP	0.845956	1
GO:0000070	215	mitotic sister chromatid segregation	BP	0.994844	1
GO:0000077	442	DNA damage checkpoint	BP	0.80369	1
GO:0000079	323	regulation of cyclin-dependent protein serine/threonine kinase activity	BP	0.985352	1
GO:0000082	1459	G1/S transition of mitotic cell cycle	BP	0.998949	1
GO:0000083	235	regulation of transcription involved in G1/S transition of mitotic cell cycle	BP	0.496392	1
GO:0000086	2348	G2/M transition of mitotic cell cycle	BP	0.843433	1
GO:0000122	11751	negative regulation of transcription from RNA polymerase II promoter	BP	1	1
GO:0000132	566	establishment of mitotic spindle orientation	BP	0.499898	1
GO:0000165	4222	MAPK cascade	BP	0.999936	1
GO:0000183	133	chromatin silencing at rDNA	BP	0.483363	1
GO:0000184	880	nuclear-transcribed mRNA catabolic process, nonsense-mediated decay	BP	0.784643	1
GO:0000185	285	activation of MAPKKK activity	BP	0.999714	1
GO:0000186	775	activation of MAPKK activity	BP	0.969508	1
GO:0000187	1665	activation of MAPK activity	BP	0.932635	1
GO:0000188	269	inactivation of MAPK activity	BP	0.911948	1
GO:0000209	3261	protein polyubiquitination	BP	0.996903	1
GO:0000226	1700	microtubule cytoskeleton organization	BP	0.982716	1
GO:0000244	120	spliceosomal tri-snRNP complex assembly	BP	0.915835	1
GO:0000245	249	spliceosomal complex assembly	BP	0.695764	1
GO:0000266	235	mitochondrial fission	BP	0.109972	1
GO:0000278	1768	mitotic cell cycle	BP	0.728071	1
GO:0000281	808	mitotic cytokinesis	BP	0.605135	1
GO:0000289	450	nuclear-transcribed mRNA poly(A) tail shortening	BP	0.903508	1
GO:0000290	191	deadenylation-dependent decapping of nuclear-transcribed mRNA	BP	0.961291	1
GO:0000338	84	protein deneddylation	BP	0.707067	1
GO:0000375	282	RNA splicing, via transesterification reactions	BP	0.58186	1
GO:0000380	288	alternative mRNA splicing, via spliceosome	BP	0.270791	1
GO:0000381	652	regulation of alternative mRNA splicing, via spliceosome	BP	0.90893	1
GO:0000387	200	spliceosomal snRNP assembly	BP	0.993904	1
GO:0000398	2294	mRNA splicing, via spliceosome	BP	0.794922	1
GO:0000413	335	protein peptidyl-prolyl isomerization	BP	0.892097	1
GO:0000422	573	autophagy of mitochondrion	BP	0.694782	1
GO:0000460	111	maturation of 5.8S rRNA	BP	0.92609	1
GO:0000462	300	maturation of SSU-rRNA from tricistronic rRNA transcript (SSU-rRNA, 5.8S rRNA, LSU-rRNA)	BP	0.234791	1
GO:0000470	66	maturation of LSU-rRNA	BP	0.737721	1
GO:0000712	150	resolution of meiotic recombination intermediates	BP	0.902045	1
GO:0000715	173	nucleotide-excision repair, DNA damage recognition	BP	0.332727	1
GO:0000717	189	nucleotide-excision repair, DNA duplex unwinding	BP	0.49515	1
GO:0000724	1347	double-strand break repair via homologous recombination	BP	0.81303	1
GO:0000729	269	DNA double-strand break processing	BP	0.767506	1
GO:0000731	594	DNA synthesis involved in DNA repair	BP	0.302654	1
GO:0000732	524	strand displacement	BP	0.220064	1
GO:0000902	1355	cell morphogenesis	BP	0.891272	1
GO:0000920	170	cell separation after cytokinesis	BP	0.586345	1
GO:0000956	247	nuclear-transcribed mRNA catabolic process	BP	0.751648	1
GO:0001501	1945	skeletal system development	BP	0.851733	1
GO:0001502	251	cartilage condensation	BP	0.836194	1
GO:0001503	1270	ossification	BP	0.559428	1
GO:0001508	408	action potential	BP	0.166476	1
GO:0001516	116	prostaglandin biosynthetic process	BP	0.078161	1
GO:0001523	720	retinoid metabolic process	BP	0.757573	1
GO:0001525	3367	angiogenesis	BP	0.856467	1
GO:0001556	232	oocyte maturation	BP	0.553067	1
GO:0001558	1355	regulation of cell growth	BP	0.269042	1
GO:0001568	674	blood vessel development	BP	0.960316	1
GO:0001569	483	branching involved in blood vessel morphogenesis	BP	0.983474	1
GO:0001570	966	vasculogenesis	BP	0.644079	1
GO:0001578	567	microtubule bundle formation	BP	0.867904	1
GO:0001580	93	detection of chemical stimulus involved in sensory perception of bitter taste	BP	0.433544	1
GO:0001649	1848	osteoblast differentiation	BP	0.941389	1
GO:0001654	625	eye development	BP	0.998841	1
GO:0001655	106	urogenital system development	BP	0.729644	1
GO:0001656	660	metanephros development	BP	0.982387	1
GO:0001657	686	ureteric bud development	BP	0.871461	1
GO:0001658	919	branching involved in ureteric bud morphogenesis	BP	0.787412	1
GO:0001659	425	temperature homeostasis	BP	0.939906	1
GO:0001666	2753	response to hypoxia	BP	0.924841	1
GO:0001675	162	acrosome assembly	BP	0.601263	1
GO:0001676	301	long-chain fatty acid metabolic process	BP	0.510599	1
GO:0001678	283	cellular glucose homeostasis	BP	0.998368	1
GO:0001682	107	tRNA 5'-leader removal	BP	0.502323	1
GO:0001701	2974	in utero embryonic development	BP	0.9853	1
GO:0001702	375	gastrulation with mouth forming second	BP	0.216741	1
GO:0001706	106	endoderm formation	BP	0.827977	1
GO:0001707	441	mesoderm formation	BP	0.989647	1
GO:0001708	184	cell fate specification	BP	0.859999	1
GO:0001709	215	cell fate determination	BP	0.480722	1
GO:0001736	156	establishment of planar polarity	BP	0.731985	1
GO:0001755	415	neural crest cell migration	BP	0.999565	1
GO:0001756	736	somitogenesis	BP	0.970928	1
GO:0001764	2439	neuron migration	BP	0.0773149	1
GO:0001771	465	immunological synapse formation	BP	0.50004	1
GO:0001774	125	microglial cell activation	BP	0.611945	1
GO:0001779	116	natural killer cell differentiation	BP	0.192985	1
GO:0001782	397	B cell homeostasis	BP	0.774385	1
GO:0001816	283	cytokine production	BP	0.10324	1
GO:0001817	233	regulation of cytokine production	BP	0.894815	1
GO:0001819	96	positive regulation of cytokine production	BP	0.243664	1
GO:0001822	1400	kidney development	BP	0.595683	1
GO:0001823	146	mesonephros development	BP	0.633307	1
GO:0001824	132	blastocyst development	BP	0.268275	1
GO:0001829	106	trophectodermal cell differentiation	BP	0.729644	1
GO:0001833	166	inner cell mass cell proliferation	BP	0.350708	1
GO:0001836	208	release of cytochrome c from mitochondria	BP	0.876552	1
GO:0001837	610	epithelial to mesenchymal transition	BP	0.994784	1
GO:0001843	1250	neural tube closure	BP	0.924057	1
GO:0001881	121	receptor recycling	BP	0.920298	1
GO:0001886	166	endothelial cell morphogenesis	BP	0.54419	1
GO:0001889	1278	liver development	BP	0.976383	1
GO:0001890	554	placenta development	BP	0.280166	1
GO:0001892	278	embryonic placenta development	BP	0.472318	1
GO:0001894	374	tissue homeostasis	BP	0.44024	1
GO:0001895	224	retina homeostasis	BP	0.479406	1
GO:0001916	145	positive regulation of T cell mediated cytotoxicity	BP	0.31427	1
GO:0001921	231	positive regulation of receptor recycling	BP	0.886631	1
GO:0001932	787	regulation of protein phosphorylation	BP	0.937321	1
GO:0001933	1149	negative regulation of protein phosphorylation	BP	0.120649	1
GO:0001934	2181	positive regulation of protein phosphorylation	BP	0.978703	1
GO:0001935	202	endothelial cell proliferation	BP	0.357177	1
GO:0001937	685	negative regulation of endothelial cell proliferation	BP	0.97869	1
GO:0001938	1422	positive regulation of endothelial cell proliferation	BP	0.967706	1
GO:0001942	744	hair follicle development	BP	0.610909	1
GO:0001944	70	vasculature development	BP	0.954501	1
GO:0001946	218	lymphangiogenesis	BP	0.82068	1
GO:0001947	791	heart looping	BP	0.99254	1
GO:0001952	300	regulation of cell-matrix adhesion	BP	0.911565	1
GO:0001953	270	negative regulation of cell-matrix adhesion	BP	0.999872	1
GO:0001954	805	positive regulation of cell-matrix adhesion	BP	0.789686	1
GO:0001958	591	endochondral ossification	BP	0.590305	1
GO:0001963	77	synaptic transmission, dopaminergic	BP	0.609899	1
GO:0001964	231	startle response	BP	0.627223	1
GO:0001967	166	suckling behavior	BP	0.811908	1
GO:0001974	391	blood vessel remodeling	BP	0.496315	1
GO:0001975	336	response to amphetamine	BP	0.361035	1
GO:0002009	288	morphogenesis of an epithelium	BP	0.995147	1
GO:0002026	300	regulation of the force of heart contraction	BP	0.995218	1
GO:0002027	538	regulation of heart rate	BP	0.921554	1
GO:0002028	225	regulation of sodium ion transport	BP	0.488728	1
GO:0002031	103	G-protein coupled receptor internalization	BP	0.973642	1
GO:0002040	833	sprouting angiogenesis	BP	0.931732	1
GO:0002042	279	cell migration involved in sprouting angiogenesis	BP	0.161965	1
GO:0002052	341	positive regulation of neuroblast proliferation	BP	0.937487	1
GO:0002053	478	positive regulation of mesenchymal cell proliferation	BP	0.958871	1
GO:0002062	645	chondrocyte differentiation	BP	0.721713	1
GO:0002063	442	chondrocyte development	BP	0.590861	1
GO:0002064	363	epithelial cell development	BP	0.845493	1
GO:0002076	425	osteoblast development	BP	0.957427	1
GO:0002087	107	regulation of respiratory gaseous exchange by neurological system process	BP	0.625779	1
GO:0002088	330	lens development in camera-type eye	BP	0.831292	1
GO:0002092	485	positive regulation of receptor internalization	BP	0.999752	1
GO:0002181	90	cytoplasmic translation	BP	0.108594	1
GO:0002218	188	activation of innate immune response	BP	0.924214	1
GO:0002223	1442	stimulatory C-type lectin receptor signaling pathway	BP	0.996028	1
GO:0002224	381	toll-like receptor signaling pathway	BP	0.250512	1
GO:0002230	257	positive regulation of defense response to virus by host	BP	0.814238	1
GO:0002244	1144	hematopoietic progenitor cell differentiation	BP	0.97951	1
GO:0002250	1612	adaptive immune response	BP	0.285467	1
GO:0002376	184	immune system process	BP	0.354256	1
GO:0002407	174	dendritic cell chemotaxis	BP	0.0599846	1
GO:0002437	151	inflammatory response to antigenic stimulus	BP	0.849449	1
GO:0002474	339	antigen processing and presentation of peptide antigen via MHC class I	BP	0.776509	1
GO:0002479	613	antigen processing and presentation of exogenous peptide antigen via MHC class I, TAP-dependent	BP	0.705143	1
GO:0002523	53	leukocyte migration involved in inflammatory response	BP	0.35458	1
GO:0002526	142	acute inflammatory response	BP	0.989773	1
GO:0002576	1435	platelet degranulation	BP	0.420022	1
GO:0002687	195	positive regulation of leukocyte migration	BP	0.968474	1
GO:0002690	112	positive regulation of leukocyte chemotaxis	BP	0.930257	1
GO:0002755	266	MyD88-dependent toll-like receptor signaling pathway	BP	0.808799	1
GO:0002756	253	MyD88-independent toll-like receptor signaling pathway	BP	0.652193	1
GO:0002931	759	response to ischemia	BP	0.828662	1
GO:0003007	695	heart morphogenesis	BP	0.502155	1
GO:0003009	230	skeletal muscle contraction	BP	0.831713	1
GO:0003014	242	renal system process	BP	0.640025	1
GO:0003016	68	respiratory system process	BP	0.464652	1
GO:0003091	625	renal water homeostasis	BP	0.717062	1
GO:0003148	699	outflow tract septum morphogenesis	BP	0.822023	1
GO:0003151	640	outflow tract morphogenesis	BP	0.879755	1
GO:0003181	175	atrioventricular valve morphogenesis	BP	0.997498	1
GO:0003184	157	pulmonary valve morphogenesis	BP	0.740847	1
GO:0003203	181	endocardial cushion morphogenesis	BP	0.774235	1
GO:0003215	177	cardiac right ventricle morphogenesis	BP	0.561839	1
GO:0003222	431	ventricular trabecula myocardium morphogenesis	BP	0.906675	1
GO:0003281	580	ventricular septum development	BP	0.995259	1
GO:0003323	313	type B pancreatic cell development	BP	0.991945	1
GO:0003333	287	amino acid transmembrane transport	BP	0.159495	1
GO:0003334	275	keratinocyte development	BP	0.524163	1
GO:0003351	166	epithelial cilium movement	BP	0.445059	1
GO:0003376	80	sphingosine-1-phosphate signaling pathway	BP	0.157608	1
GO:0003382	372	epithelial cell morphogenesis	BP	0.491651	1
GO:0003407	240	neural retina development	BP	0.919792	1
GO:0005513	316	detection of calcium ion	BP	0.136285	1
GO:0005975	1178	carbohydrate metabolic process	BP	0.30861	1
GO:0005977	268	glycogen metabolic process	BP	0.86916	1
GO:0005978	172	glycogen biosynthetic process	BP	0.176361	1
GO:0005980	187	glycogen catabolic process	BP	0.659743	1
GO:0006006	489	glucose metabolic process	BP	0.146211	1
GO:0006024	755	glycosaminoglycan biosynthetic process	BP	0.846041	1
GO:0006027	386	glycosaminoglycan catabolic process	BP	0.526032	1
GO:0006044	53	N-acetylglucosamine metabolic process	BP	0.215366	1
GO:0006090	314	pyruvate metabolic process	BP	0.0951248	1
GO:0006091	526	generation of precursor metabolites and energy	BP	0.645375	1
GO:0006094	450	gluconeogenesis	BP	0.748752	1
GO:0006096	257	glycolytic process	BP	0.448537	1
GO:0006098	133	pentose-phosphate shunt	BP	0.37571	1
GO:0006099	406	tricarboxylic acid cycle	BP	0.410615	1
GO:0006103	272	2-oxoglutarate metabolic process	BP	0.786031	1
GO:0006107	188	oxaloacetate metabolic process	BP	0.880584	1
GO:0006110	566	regulation of glycolytic process	BP	0.499898	1
GO:0006112	291	energy reserve metabolic process	BP	0.915718	1
GO:0006120	272	mitochondrial electron transport, NADH to ubiquinone	BP	0.0660696	1
GO:0006122	39	mitochondrial electron transport, ubiquinol to cytochrome c	BP	0.626345	1
GO:0006123	154	mitochondrial electron transport, cytochrome c to oxygen	BP	0.989314	1
GO:0006139	437	nucleobase-containing compound metabolic process	BP	0.49705	1
GO:0006165	271	nucleoside diphosphate phosphorylation	BP	0.881736	1
GO:0006171	376	cAMP biosynthetic process	BP	0.520497	1
GO:0006182	489	cGMP biosynthetic process	BP	0.796459	1
GO:0006183	108	GTP biosynthetic process	BP	0.75077	1
GO:0006198	499	cAMP catabolic process	BP	0.753474	1
GO:0006241	121	CTP biosynthetic process	BP	0.860291	1
GO:0006260	1709	DNA replication	BP	0.746298	1
GO:0006261	235	DNA-dependent DNA replication	BP	0.336016	1
GO:0006270	507	DNA replication initiation	BP	0.993537	1
GO:0006275	191	regulation of DNA replication	BP	0.894384	1
GO:0006281	2751	DNA repair	BP	0.998439	1
GO:0006283	640	transcription-coupled nucleotide-excision repair	BP	0.603463	1
GO:0006289	387	nucleotide-excision repair	BP	0.996504	1
GO:0006293	243	nucleotide-excision repair, preincision complex stabilization	BP	0.405155	1
GO:0006294	295	nucleotide-excision repair, preincision complex assembly	BP	0.746584	1
GO:0006295	243	nucleotide-excision repair, DNA incision, 3'-to lesion	BP	0.405155	1
GO:0006296	324	nucleotide-excision repair, DNA incision, 5'-to lesion	BP	0.40515	1
GO:0006297	174	nucleotide-excision repair, DNA gap filling	BP	0.626863	1
GO:0006298	348	mismatch repair	BP	0.772357	1
GO:0006301	173	postreplication repair	BP	0.708345	1
GO:0006302	931	double-strand break repair	BP	0.224442	1
GO:0006303	709	double-strand break repair via nonhomologous end joining	BP	0.479252	1
GO:0006306	340	DNA methylation	BP	0.998997	1
GO:0006309	167	apoptotic DNA fragmentation	BP	0.926794	1
GO:0006310	795	DNA recombination	BP	0.998561	1
GO:0006325	562	chromatin organization	BP	0.998409	1
GO:0006334	760	nucleosome assembly	BP	0.989664	1
GO:0006337	159	nucleosome disassembly	BP	0.982916	1
GO:0006338	1439	chromatin remodeling	BP	0.994421	1
GO:0006342	263	chromatin silencing	BP	0.925609	1
GO:0006349	216	regulation of gene expression by genetic imprinting	BP	0.965965	1
GO:0006351	20226	transcription, DNA-templated	BP	1	1
GO:0006352	418	DNA-templated transcription, initiation	BP	0.492671	1
GO:0006355	13828	regulation of transcription, DNA-templated	BP	0.999908	1
GO:0006357	5711	regulation of transcription from RNA polymerase II promoter	BP	0.999775	1
GO:0006359	116	regulation of transcription from RNA polymerase III promoter	BP	0.49986	1
GO:0006361	330	transcription initiation from RNA polymerase I promoter	BP	0.780776	1
GO:0006362	322	transcription elongation from RNA polymerase I promoter	BP	0.790671	1
GO:0006363	299	termination of RNA polymerase I transcription	BP	0.825612	1
GO:0006364	1531	rRNA processing	BP	0.469599	1
GO:0006366	7784	transcription from RNA polymerase II promoter	BP	0.999786	1
GO:0006367	3280	transcription initiation from RNA polymerase II promoter	BP	0.95926	1
GO:0006368	1140	transcription elongation from RNA polymerase II promoter	BP	0.955782	1
GO:0006369	586	termination of RNA polymerase II transcription	BP	0.756676	1
GO:0006370	392	7-methylguanosine mRNA capping	BP	0.995246	1
GO:0006376	262	mRNA splice site selection	BP	0.998711	1
GO:0006378	382	mRNA polyadenylation	BP	0.688778	1
GO:0006379	156	mRNA cleavage	BP	0.53645	1
GO:0006383	302	transcription from RNA polymerase III promoter	BP	0.729201	1
GO:0006396	1034	RNA processing	BP	0.999593	1
GO:0006397	2163	mRNA processing	BP	0.995582	1
GO:0006400	454	tRNA modification	BP	0.996356	1
GO:0006401	338	RNA catabolic process	BP	0.512011	1
GO:0006402	172	mRNA catabolic process	BP	0.606831	1
GO:0006405	400	RNA export from nucleus	BP	0.789513	1
GO:0006406	1163	mRNA export from nucleus	BP	0.7473	1
GO:0006409	488	tRNA export from nucleus	BP	0.471339	1
GO:0006412	1230	translation	BP	0.619293	1
GO:0006413	940	translational initiation	BP	0.873387	1
GO:0006414	90	translational elongation	BP	0.871368	1
GO:0006417	849	regulation of translation	BP	0.703745	1
GO:0006418	597	tRNA aminoacylation for protein translation	BP	0.965429	1
GO:0006446	549	regulation of translational initiation	BP	0.94231	1
GO:0006450	171	regulation of translational fidelity	BP	0.844684	1
GO:0006457	1903	protein folding	BP	0.713113	1
GO:0006458	103	'de novo' protein folding	BP	0.447779	1
GO:0006461	2277	protein complex assembly	BP	0.984427	1
GO:0006464	1343	cellular protein modification process	BP	0.206752	1
GO:0006468	8518	protein phosphorylation	BP	0.997847	1
GO:0006469	1501	negative regulation of protein kinase activity	BP	0.961009	1
GO:0006470	2815	protein dephosphorylation	BP	0.981903	1
GO:0006471	260	protein ADP-ribosylation	BP	0.15076	1
GO:0006476	222	protein deacetylation	BP	0.843438	1
GO:0006479	425	protein methylation	BP	0.768887	1
GO:0006486	1086	protein glycosylation	BP	0.56288	1
GO:0006487	513	protein N-linked glycosylation	BP	0.974385	1
GO:0006488	110	dolichol-linked oligosaccharide biosynthetic process	BP	0.770734	1
GO:0006491	464	N-glycan processing	BP	0.913649	1
GO:0006497	291	protein lipidation	BP	0.915718	1
GO:0006501	1334	C-terminal protein lipidation	BP	0.350464	1
GO:0006506	281	GPI anchor biosynthetic process	BP	0.780945	1
GO:0006508	5317	proteolysis	BP	0.0747816	1
GO:0006509	349	membrane protein ectodomain proteolysis	BP	0.95323	1
GO:0006511	2052	ubiquitin-dependent protein catabolic process	BP	0.999496	1
GO:0006513	563	protein monoubiquitination	BP	0.855254	1
GO:0006520	245	cellular amino acid metabolic process	BP	0.857025	1
GO:0006521	429	regulation of cellular amino acid metabolic process	BP	0.962943	1
GO:0006541	165	glutamine metabolic process	BP	0.975594	1
GO:0006554	232	lysine catabolic process	BP	0.135602	1
GO:0006559	120	L-phenylalanine catabolic process	BP	0.325807	1
GO:0006605	729	protein targeting	BP	0.715728	1
GO:0006606	651	protein import into nucleus	BP	0.906734	1
GO:0006607	364	NLS-bearing protein import into nucleus	BP	0.989657	1
GO:0006611	529	protein export from nucleus	BP	0.388856	1
GO:0006612	541	protein targeting to membrane	BP	0.905482	1
GO:0006614	341	SRP-dependent cotranslational protein targeting to membrane	BP	0.220659	1
GO:0006622	248	protein targeting to lysosome	BP	0.819863	1
GO:0006626	151	protein targeting to mitochondrion	BP	0.480236	1
GO:0006629	1459	lipid metabolic process	BP	0.9176	1
GO:0006631	630	fatty acid metabolic process	BP	0.695809	1
GO:0006633	620	fatty acid biosynthetic process	BP	0.217638	1
GO:0006635	517	fatty acid beta-oxidation	BP	0.91967	1
GO:0006636	184	unsaturated fatty acid biosynthetic process	BP	0.718996	1
GO:0006641	339	triglyceride metabolic process	BP	0.656072	1
GO:0006644	742	phospholipid metabolic process	BP	0.104665	1
GO:0006646	141	phosphatidylethanolamine biosynthetic process	BP	0.910625	1
GO:0006654	552	phosphatidic acid biosynthetic process	BP	0.731994	1
GO:0006656	330	phosphatidylcholine biosynthetic process	BP	0.956892	1
GO:0006661	1436	phosphatidylinositol biosynthetic process	BP	0.980445	1
GO:0006665	150	sphingolipid metabolic process	BP	0.36811	1
GO:0006672	259	ceramide metabolic process	BP	0.766306	1
GO:0006687	628	glycosphingolipid metabolic process	BP	0.974871	1
GO:0006691	143	leukotriene metabolic process	BP	0.864932	1
GO:0006693	104	prostaglandin metabolic process	BP	0.707366	1
GO:0006694	351	steroid biosynthetic process	BP	0.540233	1
GO:0006695	341	cholesterol biosynthetic process	BP	0.911041	1
GO:0006699	475	bile acid biosynthetic process	BP	0.158631	1
GO:0006703	172	estrogen biosynthetic process	BP	0.606831	1
GO:0006707	104	cholesterol catabolic process	BP	0.239734	1
GO:0006730	366	one-carbon metabolic process	BP	0.321999	1
GO:0006744	168	ubiquinone biosynthetic process	BP	0.148832	1
GO:0006749	186	glutathione metabolic process	BP	0.558445	1
GO:0006750	120	glutathione biosynthetic process	BP	0.231935	1
GO:0006754	275	ATP biosynthetic process	BP	0.929717	1
GO:0006768	514	biotin metabolic process	BP	0.855669	1
GO:0006783	172	heme biosynthetic process	BP	0.606831	1
GO:0006790	173	sulfur compound metabolic process	BP	0.708345	1
GO:0006796	320	phosphate-containing compound metabolic process	BP	0.515217	1
GO:0006805	804	xenobiotic metabolic process	BP	0.0893983	1
GO:0006809	364	nitric oxide biosynthetic process	BP	0.567333	1
GO:0006810	4090	transport	BP	0.554499	1
GO:0006811	1714	ion transport	BP	0.268105	1
GO:0006812	551	cation transport	BP	0.574364	1
GO:0006814	912	sodium ion transport	BP	0.79574	1
GO:0006816	1647	calcium ion transport	BP	0.0879061	1
GO:0006820	165	anion transport	BP	0.3405	1
GO:0006821	503	chloride transport	BP	0.725668	1
GO:0006825	125	copper ion transport	BP	0.884965	1
GO:0006833	86	water transport	BP	0.839787	1
GO:0006836	529	neurotransmitter transport	BP	0.203179	1
GO:0006839	566	mitochondrial transport	BP	0.707257	1
GO:0006851	337	mitochondrial calcium ion transmembrane transport	BP	0.70642	1
GO:0006853	271	carnitine shuttle	BP	0.835634	1
GO:0006855	464	drug transmembrane transport	BP	0.814544	1
GO:0006865	373	amino acid transport	BP	0.254949	1
GO:0006869	1275	lipid transport	BP	0.110011	1
GO:0006874	1538	cellular calcium ion homeostasis	BP	0.0824388	1
GO:0006878	156	cellular copper ion homeostasis	BP	0.878571	1
GO:0006879	600	cellular iron ion homeostasis	BP	0.53666	1
GO:0006882	165	cellular zinc ion homeostasis	BP	0.533441	1
GO:0006883	226	cellular sodium ion homeostasis	BP	0.940878	1
GO:0006886	3735	intracellular protein transport	BP	0.999995	1
GO:0006887	1115	exocytosis	BP	0.996225	1
GO:0006888	2322	ER to Golgi vesicle-mediated transport	BP	0.956476	1
GO:0006890	1244	retrograde vesicle-mediated transport, Golgi to ER	BP	0.915398	1
GO:0006891	321	intra-Golgi vesicle-mediated transport	BP	0.451686	1
GO:0006892	333	post-Golgi vesicle-mediated transport	BP	0.97523	1
GO:0006893	624	Golgi to plasma membrane transport	BP	0.961373	1
GO:0006895	418	Golgi to endosome transport	BP	0.925042	1
GO:0006897	2716	endocytosis	BP	0.477813	1
GO:0006898	1935	receptor-mediated endocytosis	BP	0.909834	1
GO:0006904	854	vesicle docking involved in exocytosis	BP	0.306002	1
GO:0006906	890	vesicle fusion	BP	0.869852	1
GO:0006909	527	phagocytosis	BP	0.955378	1
GO:0006911	673	phagocytosis, engulfment	BP	0.719556	1
GO:0006913	177	nucleocytoplasmic transport	BP	0.287778	1
GO:0006914	1654	autophagy	BP	0.999183	1
GO:0006915	7889	apoptotic process	BP	0.956572	1
GO:0006919	916	activation of cysteine-type endopeptidase activity involved in apoptotic process	BP	0.996126	1
GO:0006935	1381	chemotaxis	BP	0.594005	1
GO:0006936	1746	muscle contraction	BP	0.977492	1
GO:0006939	302	smooth muscle contraction	BP	0.247663	1
GO:0006940	216	regulation of smooth muscle contraction	BP	0.252128	1
GO:0006950	730	response to stress	BP	0.858065	1
GO:0006952	439	defense response	BP	0.7415	1
GO:0006953	204	acute-phase response	BP	0.22581	1
GO:0006954	3624	inflammatory response	BP	0.584432	1
GO:0006956	280	complement activation	BP	0.876805	1
GO:0006958	376	complement activation, classical pathway	BP	0.520497	1
GO:0006959	645	humoral immune response	BP	0.801585	1
GO:0006968	500	cellular defense response	BP	0.603207	1
GO:0006970	563	response to osmotic stress	BP	0.58991	1
GO:0006974	3439	cellular response to DNA damage stimulus	BP	0.518108	1
GO:0006977	602	DNA damage response, signal transduction by p53 class mediator resulting in cell cycle arrest	BP	0.649802	1
GO:0006978	210	DNA damage response, signal transduction by p53 class mediator resulting in transcription of p21 class mediator	BP	0.973885	1
GO:0006979	1360	response to oxidative stress	BP	0.914646	1
GO:0006986	412	response to unfolded protein	BP	0.80033	1
GO:0006995	191	cellular response to nitrogen starvation	BP	0.607683	1
GO:0006996	196	organelle organization	BP	0.654407	1
GO:0006997	423	nucleus organization	BP	0.705929	1
GO:0006998	325	nuclear envelope organization	BP	0.412752	1
GO:0007004	162	telomere maintenance via telomerase	BP	0.852983	1
GO:0007005	994	mitochondrion organization	BP	0.93582	1
GO:0007009	452	plasma membrane organization	BP	0.595122	1
GO:0007010	2916	cytoskeleton organization	BP	0.9997	1
GO:0007015	1170	actin filament organization	BP	0.638935	1
GO:0007016	479	cytoskeletal anchoring at plasma membrane	BP	0.47224	1
GO:0007017	179	microtubule-based process	BP	0.582251	1
GO:0007018	1320	microtubule-based movement	BP	0.897464	1
GO:0007020	397	microtubule nucleation	BP	0.821389	1
GO:0007026	375	negative regulation of microtubule depolymerization	BP	0.172749	1
GO:0007029	440	endoplasmic reticulum organization	BP	0.928609	1
GO:0007030	1779	Golgi organization	BP	0.471883	1
GO:0007031	328	peroxisome organization	BP	0.902632	1
GO:0007034	104	vacuolar transport	BP	0.239734	1
GO:0007035	237	vacuolar acidification	BP	0.431932	1
GO:0007040	509	lysosome organization	BP	0.192006	1
GO:0007041	255	lysosomal transport	BP	0.510809	1
GO:0007043	419	cell-cell junction assembly	BP	0.869497	1
GO:0007049	3440	cell cycle	BP	0.917203	1
GO:0007050	2513	cell cycle arrest	BP	0.914045	1
GO:0007051	295	spindle organization	BP	0.895	1
GO:0007052	710	mitotic spindle organization	BP	0.672499	1
GO:0007059	776	chromosome segregation	BP	0.899515	1
GO:0007062	1539	sister chromatid cohesion	BP	0.994239	1
GO:0007076	213	mitotic chromosome condensation	BP	0.898407	1
GO:0007077	857	mitotic nuclear envelope disassembly	BP	0.24601	1
GO:0007080	402	mitotic metaphase plate congression	BP	0.4454	1
GO:0007084	136	mitotic nuclear envelope reassembly	BP	0.966467	1
GO:0007088	197	regulation of mitotic nuclear division	BP	0.394279	1
GO:0007093	338	mitotic cell cycle checkpoint	BP	0.712827	1
GO:0007094	266	mitotic spindle assembly checkpoint	BP	0.808799	1
GO:0007095	336	mitotic G2 DNA damage checkpoint	BP	0.361035	1
GO:0007096	199	regulation of exit from mitosis	BP	0.760157	1
GO:0007097	344	nuclear migration	BP	0.888154	1
GO:0007098	467	centrosome cycle	BP	0.685507	1
GO:0007099	284	centriole replication	BP	0.79844	1
GO:0007129	181	synapsis	BP	0.507325	1
GO:0007130	175	synaptonemal complex assembly	BP	0.973117	1
GO:0007131	456	reciprocal meiotic recombination	BP	0.999672	1
GO:0007140	308	male meiotic nuclear division	BP	0.288032	1
GO:0007141	232	male meiosis I	BP	0.242698	1
GO:0007154	533	cell communication	BP	0.99162	1
GO:0007155	8399	cell adhesion	BP	0.812808	1
GO:0007156	2983	homophilic cell adhesion via plasma membrane adhesion molecules	BP	0.243474	1
GO:0007157	926	heterophilic cell-cell adhesion via plasma membrane cell adhesion molecules	BP	0.632847	1
GO:0007160	1516	cell-matrix adhesion	BP	0.808169	1
GO:0007162	1039	negative regulation of cell adhesion	BP	0.856015	1
GO:0007163	1003	establishment or maintenance of cell polarity	BP	0.364802	1
GO:0007165	18399	signal transduction	BP	0.999768	1
GO:0007166	2730	cell surface receptor signaling pathway	BP	0.999976	1
GO:0007168	81	receptor guanylyl cyclase signaling pathway	BP	0.948452	1
GO:0007169	2038	transmembrane receptor protein tyrosine kinase signaling pathway	BP	0.536328	1
GO:0007171	277	activation of transmembrane receptor protein tyrosine kinase activity	BP	0.864069	1
GO:0007173	1375	epidermal growth factor receptor signaling pathway	BP	0.983948	1
GO:0007175	223	negative regulation of epidermal growth factor-activated receptor activity	BP	0.975996	1
GO:0007178	316	transmembrane receptor protein serine/threonine kinase signaling pathway	BP	0.999539	1
GO:0007179	1448	transforming growth factor beta receptor signaling pathway	BP	0.985002	1
GO:0007188	753	adenylate cyclase-modulating G-protein coupled receptor signaling pathway	BP	0.294853	1
GO:0007189	756	adenylate cyclase-activating G-protein coupled receptor signaling pathway	BP	0.393798	1
GO:0007190	794	activation of adenylate cyclase activity	BP	0.491988	1
GO:0007191	204	adenylate cyclase-activating dopamine receptor signaling pathway	BP	0.795629	1
GO:0007193	693	adenylate cyclase-inhibiting G-protein coupled receptor signaling pathway	BP	0.162808	1
GO:0007194	377	negative regulation of adenylate cyclase activity	BP	0.716648	1
GO:0007200	701	phospholipase C-activating G-protein coupled receptor signaling pathway	BP	0.533795	1
GO:0007202	437	activation of phospholipase C activity	BP	0.558337	1
GO:0007204	1527	positive regulation of cytosolic calcium ion concentration	BP	0.788343	1
GO:0007205	687	protein kinase C-activating G-protein coupled receptor signaling pathway	BP	0.919593	1
GO:0007212	144	dopamine receptor signaling pathway	BP	0.505116	1
GO:0007214	562	gamma-aminobutyric acid signaling pathway	BP	0.817093	1
GO:0007216	230	G-protein coupled glutamate receptor signaling pathway	BP	0.36946	1
GO:0007218	837	neuropeptide signaling pathway	BP	0.831161	1
GO:0007219	1947	Notch signaling pathway	BP	0.837717	1
GO:0007220	308	Notch receptor processing	BP	0.820866	1
GO:0007223	1142	Wnt signaling pathway, calcium modulating pathway	BP	0.82531	1
GO:0007224	1142	smoothened signaling pathway	BP	0.799107	1
GO:0007229	2050	integrin-mediated signaling pathway	BP	0.940427	1
GO:0007249	521	I-kappaB kinase/NF-kappaB signaling	BP	0.669958	1
GO:0007250	197	activation of NF-kappaB-inducing kinase activity	BP	0.237853	1
GO:0007252	278	I-kappaB phosphorylation	BP	0.907399	1
GO:0007254	729	JNK cascade	BP	0.980385	1
GO:0007257	573	activation of JUN kinase activity	BP	0.993765	1
GO:0007259	419	JAK-STAT cascade	BP	0.947844	1
GO:0007263	188	nitric oxide mediated signal transduction	BP	0.393651	1
GO:0007264	2787	small GTPase mediated signal transduction	BP	0.957665	1
GO:0007265	1025	Ras protein signal transduction	BP	0.998801	1
GO:0007266	949	Rho protein signal transduction	BP	0.0715649	1
GO:0007267	2594	cell-cell signaling	BP	0.203497	1
GO:0007268	4382	chemical synaptic transmission	BP	0.159734	1
GO:0007269	883	neurotransmitter secretion	BP	0.997148	1
GO:0007271	210	synaptic transmission, cholinergic	BP	0.608704	1
GO:0007274	397	neuromuscular synaptic transmission	BP	0.821389	1
GO:0007275	6017	multicellular organism development	BP	0.558713	1
GO:0007276	109	gamete generation	BP	0.917105	1
GO:0007281	493	germ cell development	BP	0.950761	1
GO:0007286	1236	spermatid development	BP	0.70822	1
GO:0007288	218	sperm axoneme assembly	BP	0.423272	1
GO:0007292	257	female gamete generation	BP	0.607569	1
GO:0007338	541	single fertilization	BP	0.354241	1
GO:0007339	233	binding of sperm to zona pellucida	BP	0.992555	1
GO:0007340	284	acrosome reaction	BP	0.950694	1
GO:0007342	80	fusion of sperm to egg plasma membrane involved in single fertilization	BP	0.879982	1
GO:0007346	1631	regulation of mitotic cell cycle	BP	0.999968	1
GO:0007368	1000	determination of left/right symmetry	BP	0.997244	1
GO:0007369	331	gastrulation	BP	0.911816	1
GO:0007389	500	pattern specification process	BP	0.98697	1
GO:0007398	236	ectoderm development	BP	0.996986	1
GO:0007399	5302	nervous system development	BP	0.997353	1
GO:0007405	232	neuroblast proliferation	BP	0.553067	1
GO:0007409	1383	axonogenesis	BP	0.85248	1
GO:0007411	4658	axon guidance	BP	0.888915	1
GO:0007413	399	axonal fasciculation	BP	0.363516	1
GO:0007416	935	synapse assembly	BP	0.631425	1
GO:0007417	2566	central nervous system development	BP	0.323232	1
GO:0007420	3106	brain development	BP	0.219569	1
GO:0007492	590	endoderm development	BP	0.731314	1
GO:0007498	406	mesoderm development	BP	0.660733	1
GO:0007507	3195	heart development	BP	0.999971	1
GO:0007512	227	adult heart development	BP	0.868757	1
GO:0007517	1553	muscle organ development	BP	0.969467	1
GO:0007519	602	skeletal muscle tissue development	BP	0.697719	1
GO:0007520	812	myoblast fusion	BP	0.490275	1
GO:0007528	1103	neuromuscular junction development	BP	0.990464	1
GO:0007548	219	sex differentiation	BP	0.879474	1
GO:0007565	965	female pregnancy	BP	0.477036	1
GO:0007566	504	embryo implantation	BP	0.401389	1
GO:0007568	2187	aging	BP	0.23608	1
GO:0007584	1045	response to nutrient	BP	0.585084	1
GO:0007585	479	respiratory gaseous exchange	BP	0.924962	1
GO:0007586	397	digestion	BP	0.293646	1
GO:0007588	343	excretion	BP	0.797946	1
GO:0007595	566	lactation	BP	0.917005	1
GO:0007596	2502	blood coagulation	BP	0.418405	1
GO:0007597	165	blood coagulation, intrinsic pathway	BP	0.3405	1
GO:0007600	123	sensory perception	BP	0.472481	1
GO:0007601	2782	visual perception	BP	0.672649	1
GO:0007611	1028	learning or memory	BP	0.703922	1
GO:0007612	1178	learning	BP	0.597855	1
GO:0007613	1414	memory	BP	0.0800066	1
GO:0007616	652	long-term memory	BP	0.969032	1
GO:0007623	1231	circadian rhythm	BP	0.406271	1
GO:0007625	69	grooming behavior	BP	0.775719	1
GO:0007626	1617	locomotory behavior	BP	0.577476	1
GO:0007628	510	adult walking behavior	BP	0.97164	1
GO:0007631	386	feeding behavior	BP	0.767596	1
GO:0008016	448	regulation of heart contraction	BP	0.509066	1
GO:0008033	397	tRNA processing	BP	0.538392	1
GO:0008037	422	cell recognition	BP	0.582048	1
GO:0008045	317	motor neuron axon guidance	BP	0.35263	1
GO:0008053	281	mitochondrial fusion	BP	0.996288	1
GO:0008089	391	anterograde axonal transport	BP	0.624724	1
GO:0008104	955	protein localization	BP	0.391926	1
GO:0008150	6269	biological_process	BP	0.78249	1
GO:0008152	727	metabolic process	BP	0.818757	1
GO:0008154	240	actin polymerization or depolymerization	BP	0.919792	1
GO:0008156	193	negative regulation of DNA replication	BP	0.535433	1
GO:0008202	660	steroid metabolic process	BP	0.561472	1
GO:0008203	1045	cholesterol metabolic process	BP	0.869997	1
GO:0008209	206	androgen metabolic process	BP	0.912108	1
GO:0008217	878	regulation of blood pressure	BP	0.498712	1
GO:0008219	628	cell death	BP	0.179768	1
GO:0008283	4934	cell proliferation	BP	0.995985	1
GO:0008284	5959	positive regulation of cell proliferation	BP	0.96334	1
GO:0008285	6488	negative regulation of cell proliferation	BP	0.999285	1
GO:0008286	1289	insulin receptor signaling pathway	BP	0.63114	1
GO:0008299	226	isoprenoid biosynthetic process	BP	0.334567	1
GO:0008306	336	associative learning	BP	0.566685	1
GO:0008333	667	endosome to lysosome transport	BP	0.310479	1
GO:0008334	44	histone mRNA metabolic process	BP	0.871531	1
GO:0008340	241	determination of adult lifespan	BP	0.467918	1
GO:0008343	86	adult feeding behavior	BP	0.601259	1
GO:0008344	857	adult locomotory behavior	BP	0.860041	1
GO:0008360	2545	regulation of cell shape	BP	0.997283	1
GO:0008361	418	regulation of cell size	BP	0.676325	1
GO:0008380	2005	RNA splicing	BP	0.924426	1
GO:0008406	140	gonad development	BP	0.998461	1
GO:0008542	786	visual learning	BP	0.999437	1
GO:0008543	1154	fibroblast growth factor receptor signaling pathway	BP	0.99276	1
GO:0008544	867	epidermis development	BP	0.737662	1
GO:0008584	1349	male gonad development	BP	0.709355	1
GO:0008585	272	female gonad development	BP	0.993883	1
GO:0008589	579	regulation of smoothened signaling pathway	BP	0.968078	1
GO:0008610	175	lipid biosynthetic process	BP	0.636697	1
GO:0008625	436	extrinsic apoptotic signaling pathway via death domain receptors	BP	0.958258	1
GO:0008630	627	intrinsic apoptotic signaling pathway in response to DNA damage	BP	0.937544	1
GO:0008631	341	intrinsic apoptotic signaling pathway in response to oxidative stress	BP	0.836207	1
GO:0008637	149	apoptotic mitochondrial changes	BP	0.45743	1
GO:0008643	188	carbohydrate transport	BP	0.954989	1
GO:0008645	130	hexose transport	BP	0.171639	1
GO:0008652	351	cellular amino acid biosynthetic process	BP	0.228279	1
GO:0008654	389	phospholipid biosynthetic process	BP	0.783205	1
GO:0009058	109	biosynthetic process	BP	0.297503	1
GO:0009060	339	aerobic respiration	BP	0.519582	1
GO:0009062	181	fatty acid catabolic process	BP	0.602287	1
GO:0009083	335	branched-chain amino acid catabolic process	BP	0.420061	1
GO:0009117	310	nucleotide metabolic process	BP	0.508985	1
GO:0009165	175	nucleotide biosynthetic process	BP	0.973117	1
GO:0009168	134	purine ribonucleoside monophosphate biosynthetic process	BP	0.495455	1
GO:0009235	366	cobalamin metabolic process	BP	0.321999	1
GO:0009247	96	glycolipid biosynthetic process	BP	0.158336	1
GO:0009267	1206	cellular response to starvation	BP	0.763665	1
GO:0009268	238	response to pH	BP	0.685076	1
GO:0009303	103	rRNA transcription	BP	0.22874	1
GO:0009312	155	oligosaccharide biosynthetic process	BP	0.722932	1
GO:0009314	357	response to radiation	BP	0.130897	1
GO:0009395	254	phospholipid catabolic process	BP	0.502067	1
GO:0009408	417	response to heat	BP	0.670229	1
GO:0009409	522	response to cold	BP	0.113028	1
GO:0009411	593	response to UV	BP	0.930875	1
GO:0009416	236	response to light stimulus	BP	0.808261	1
GO:0009435	147	NAD biosynthetic process	BP	0.997301	1
GO:0009566	617	fertilization	BP	0.630052	1
GO:0009611	1032	response to wounding	BP	0.956814	1
GO:0009612	1043	response to mechanical stimulus	BP	0.841999	1
GO:0009615	1082	response to virus	BP	0.886888	1
GO:0009617	234	response to bacterium	BP	0.97563	1
GO:0009636	1091	response to toxic substance	BP	0.109102	1
GO:0009650	103	UV protection	BP	0.997113	1
GO:0009653	1317	anatomical structure morphogenesis	BP	0.945842	1
GO:0009725	528	response to hormone	BP	0.993335	1
GO:0009749	874	response to glucose	BP	0.967688	1
GO:0009755	344	hormone-mediated signaling pathway	BP	0.557041	1
GO:0009790	761	embryo development	BP	0.690338	1
GO:0009791	1636	post-embryonic development	BP	0.908609	1
GO:0009880	416	embryonic pattern specification	BP	0.97233	1
GO:0009887	1342	animal organ morphogenesis	BP	0.978484	1
GO:0009888	203	tissue development	BP	0.542551	1
GO:0009948	152	anterior/posterior axis specification	BP	0.91095	1
GO:0009952	1175	anterior/posterior pattern specification	BP	0.691932	1
GO:0009953	268	dorsal/ventral pattern formation	BP	0.938873	1
GO:0009954	525	proximal/distal pattern formation	BP	0.585501	1
GO:0009966	248	regulation of signal transduction	BP	0.911553	1
GO:0009967	1173	positive regulation of signal transduction	BP	0.987166	1
GO:0009968	708	negative regulation of signal transduction	BP	0.474008	1
GO:0010001	344	glial cell differentiation	BP	0.0620581	1
GO:0010033	285	response to organic substance	BP	0.678084	1
GO:0010039	232	response to iron ion	BP	0.468977	1
GO:0010043	238	response to zinc ion	BP	0.965601	1
GO:0010107	222	potassium ion import	BP	0.460713	1
GO:0010165	337	response to X-ray	BP	0.248672	1
GO:0010212	754	response to ionizing radiation	BP	0.998689	1
GO:0010226	163	response to lithium ion	BP	0.171439	1
GO:0010243	121	response to organonitrogen compound	BP	0.447203	1
GO:0010248	133	establishment or maintenance of transmembrane electrochemical gradient	BP	0.483363	1
GO:0010288	201	response to lead ion	BP	0.774807	1
GO:0010332	498	response to gamma radiation	BP	0.313443	1
GO:0010389	1518	regulation of G2/M transition of mitotic cell cycle	BP	0.950902	1
GO:0010390	131	histone monoubiquitination	BP	0.570901	1
GO:0010458	260	exit from mitosis	BP	0.77273	1
GO:0010460	266	positive regulation of heart rate	BP	0.957376	1
GO:0010468	2031	regulation of gene expression	BP	0.228279	1
GO:0010469	2707	regulation of receptor activity	BP	0.601013	1
GO:0010470	254	regulation of gastrulation	BP	0.582352	1
GO:0010498	157	proteasomal protein catabolic process	BP	0.648087	1
GO:0010501	492	RNA secondary structure unwinding	BP	0.193781	1
GO:0010506	1027	regulation of autophagy	BP	0.663951	1
GO:0010507	485	negative regulation of autophagy	BP	0.568485	1
GO:0010508	562	positive regulation of autophagy	BP	0.734187	1
GO:0010510	140	regulation of acetyl-CoA biosynthetic process from pyruvate	BP	0.262914	1
GO:0010524	107	positive regulation of calcium ion transport into cytosol	BP	0.740352	1
GO:0010529	220	negative regulation of transposition	BP	0.284108	1
GO:0010569	301	regulation of double-strand break repair via homologous recombination	BP	0.961843	1
GO:0010575	679	positive regulation of vascular endothelial growth factor production	BP	0.745743	1
GO:0010586	237	miRNA metabolic process	BP	0.431932	1
GO:0010591	301	regulation of lamellipodium assembly	BP	0.835479	1
GO:0010592	281	positive regulation of lamellipodium assembly	BP	0.717977	1
GO:0010595	1027	positive regulation of endothelial cell migration	BP	0.626243	1
GO:0010596	577	negative regulation of endothelial cell migration	BP	0.93827	1
GO:0010608	277	posttranscriptional regulation of gene expression	BP	0.904034	1
GO:0010628	4226	positive regulation of gene expression	BP	0.998934	1
GO:0010629	2146	negative regulation of gene expression	BP	0.939997	1
GO:0010633	677	negative regulation of epithelial cell migration	BP	0.406804	1
GO:0010634	1143	positive regulation of epithelial cell migration	BP	0.999616	1
GO:0010667	250	negative regulation of cardiac muscle cell apoptotic process	BP	0.989319	1
GO:0010717	367	regulation of epithelial to mesenchymal transition	BP	0.964604	1
GO:0010718	762	positive regulation of epithelial to mesenchymal transition	BP	0.996719	1
GO:0010719	288	negative regulation of epithelial to mesenchymal transition	BP	0.629234	1
GO:0010737	206	protein kinase A signaling	BP	0.80874	1
GO:0010738	346	regulation of protein kinase A signaling	BP	0.571796	1
GO:0010744	282	positive regulation of macrophage derived foam cell differentiation	BP	0.884769	1
GO:0010759	138	positive regulation of macrophage chemotaxis	BP	0.543131	1
GO:0010761	258	fibroblast migration	BP	0.910038	1
GO:0010763	422	positive regulation of fibroblast migration	BP	0.909669	1
GO:0010765	276	positive regulation of sodium ion transport	BP	0.859608	1
GO:0010800	487	positive regulation of peptidyl-threonine phosphorylation	BP	0.894921	1
GO:0010801	240	negative regulation of peptidyl-threonine phosphorylation	BP	0.880954	1
GO:0010803	253	regulation of tumor necrosis factor-mediated signaling pathway	BP	0.4933	1
GO:0010804	116	negative regulation of tumor necrosis factor-mediated signaling pathway	BP	0.729484	1
GO:0010811	1002	positive regulation of cell-substrate adhesion	BP	0.979043	1
GO:0010812	106	negative regulation of cell-substrate adhesion	BP	0.488788	1
GO:0010821	94	regulation of mitochondrion organization	BP	0.083908	1
GO:0010824	235	regulation of centrosome duplication	BP	0.735901	1
GO:0010832	220	negative regulation of myotube differentiation	BP	0.952437	1
GO:0010839	220	negative regulation of keratinocyte proliferation	BP	0.613733	1
GO:0010842	973	retina layer formation	BP	0.998851	1
GO:0010862	611	positive regulation of pathway-restricted SMAD protein phosphorylation	BP	0.999521	1
GO:0010867	90	positive regulation of triglyceride biosynthetic process	BP	0.0619758	1
GO:0010875	150	positive regulation of cholesterol efflux	BP	0.57344	1
GO:0010880	407	regulation of release of sequestered calcium ion into cytosol by sarcoplasmic reticulum	BP	0.202599	1
GO:0010881	414	regulation of cardiac muscle contraction by regulation of the release of sequestered calcium ion	BP	0.76207	1
GO:0010884	153	positive regulation of lipid storage	BP	0.861691	1
GO:0010906	479	regulation of glucose metabolic process	BP	0.749588	1
GO:0010923	946	negative regulation of phosphatase activity	BP	0.215069	1
GO:0010942	396	positive regulation of cell death	BP	0.715679	1
GO:0010951	1319	negative regulation of endopeptidase activity	BP	0.110381	1
GO:0010952	217	positive regulation of peptidase activity	BP	0.913543	1
GO:0010971	560	positive regulation of G2/M transition of mitotic cell cycle	BP	0.993209	1
GO:0010972	577	negative regulation of G2/M transition of mitotic cell cycle	BP	0.966035	1
GO:0010975	189	regulation of neuron projection development	BP	0.759408	1
GO:0010976	1723	positive regulation of neuron projection development	BP	0.997394	1
GO:0010977	958	negative regulation of neuron projection development	BP	0.610116	1
GO:0010996	278	response to auditory stimulus	BP	0.907399	1
GO:0014002	361	astrocyte development	BP	0.992917	1
GO:0014003	214	oligodendrocyte development	BP	0.236731	1
GO:0014032	288	neural crest cell development	BP	0.86779	1
GO:0014047	541	glutamate secretion	BP	0.945834	1
GO:0014059	252	regulation of dopamine secretion	BP	0.484511	1
GO:0014065	459	phosphatidylinositol 3-kinase signaling	BP	0.981735	1
GO:0014066	488	regulation of phosphatidylinositol 3-kinase signaling	BP	0.79205	1
GO:0014067	125	negative regulation of phosphatidylinositol 3-kinase signaling	BP	0.284704	1
GO:0014068	1137	positive regulation of phosphatidylinositol 3-kinase signaling	BP	0.860012	1
GO:0014070	619	response to organic cyclic compound	BP	0.774872	1
GO:0014823	581	response to activity	BP	0.970014	1
GO:0014850	237	response to muscle activity	BP	0.431932	1
GO:0014894	313	response to denervation involved in regulation of muscle adaptation	BP	0.963746	1
GO:0014898	342	cardiac muscle hypertrophy in response to stress	BP	0.840695	1
GO:0014911	488	positive regulation of smooth muscle cell migration	BP	0.942566	1
GO:0014912	188	negative regulation of smooth muscle cell migration	BP	0.308945	1
GO:0015012	381	heparan sulfate proteoglycan biosynthetic process	BP	0.979582	1
GO:0015031	6009	protein transport	BP	0.363747	1
GO:0015693	202	magnesium ion transport	BP	0.845635	1
GO:0015695	217	organic cation transport	BP	0.58659	1
GO:0015698	329	inorganic anion transport	BP	0.99813	1
GO:0015701	614	bicarbonate transport	BP	0.829623	1
GO:0015718	139	monocarboxylic acid transport	BP	0.995051	1
GO:0015721	337	bile acid and bile salt transport	BP	0.928083	1
GO:0015758	308	glucose transport	BP	0.288032	1
GO:0015804	95	neutral amino acid transport	BP	0.46232	1
GO:0015867	70	ATP transport	BP	0.650884	1
GO:0015909	110	long-chain fatty acid transport	BP	0.215039	1
GO:0015914	361	phospholipid transport	BP	0.411877	1
GO:0015937	107	coenzyme A biosynthetic process	BP	0.625779	1
GO:0015949	446	nucleobase-containing small molecule interconversion	BP	0.777002	1
GO:0015986	106	ATP synthesis coupled proton transport	BP	0.729644	1
GO:0015991	345	ATP hydrolysis coupled proton transport	BP	0.808125	1
GO:0015992	492	proton transport	BP	0.38334	1
GO:0016024	264	CDP-diacylglycerol biosynthetic process	BP	0.734387	1
GO:0016032	4513	viral process	BP	0.999993	1
GO:0016042	1134	lipid catabolic process	BP	0.168815	1
GO:0016049	426	cell growth	BP	0.210749	1
GO:0016050	434	vesicle organization	BP	0.599467	1
GO:0016055	3371	Wnt signaling pathway	BP	0.998558	1
GO:0016056	131	rhodopsin mediated signaling pathway	BP	0.570901	1
GO:0016070	468	RNA metabolic process	BP	0.987079	1
GO:0016079	310	synaptic vesicle exocytosis	BP	0.243189	1
GO:0016125	227	sterol metabolic process	BP	0.673817	1
GO:0016180	218	snRNA processing	BP	0.947896	1
GO:0016192	1474	vesicle-mediated transport	BP	0.495507	1
GO:0016197	722	endosomal transport	BP	0.833992	1
GO:0016226	101	iron-sulfur cluster assembly	BP	0.671839	1
GO:0016236	1501	macroautophagy	BP	0.944081	1
GO:0016239	334	positive regulation of macroautophagy	BP	0.84934	1
GO:0016241	1123	regulation of macroautophagy	BP	0.987387	1
GO:0016242	167	negative regulation of macroautophagy	BP	0.275202	1
GO:0016254	179	preassembly of GPI anchor in ER membrane	BP	0.486515	1
GO:0016311	1140	dephosphorylation	BP	0.666715	1
GO:0016331	130	morphogenesis of embryonic epithelium	BP	0.668733	1
GO:0016338	111	calcium-independent cell-cell adhesion via plasma membrane cell-adhesion molecules	BP	0.321682	1
GO:0016339	609	calcium-dependent cell-cell adhesion via plasma membrane cell adhesion molecules	BP	0.431953	1
GO:0016358	668	dendrite development	BP	0.554746	1
GO:0016446	175	somatic hypermutation of immunoglobulin genes	BP	0.803808	1
GO:0016477	3275	cell migration	BP	0.894473	1
GO:0016485	1014	protein processing	BP	0.531373	1
GO:0016486	432	peptide hormone processing	BP	0.802567	1
GO:0016525	1283	negative regulation of angiogenesis	BP	0.999481	1
GO:0016540	203	protein autoprocessing	BP	0.900509	1
GO:0016567	6005	protein ubiquitination	BP	0.738716	1
GO:0016569	1814	covalent chromatin modification	BP	0.998422	1
GO:0016571	249	histone methylation	BP	0.825432	1
GO:0016572	249	histone phosphorylation	BP	0.875417	1
GO:0016573	390	histone acetylation	BP	0.966911	1
GO:0016575	724	histone deacetylation	BP	0.93231	1
GO:0016578	229	histone deubiquitination	BP	0.690038	1
GO:0016579	3348	protein deubiquitination	BP	0.991346	1
GO:0016601	770	Rac protein signal transduction	BP	0.973579	1
GO:0016925	1190	protein sumoylation	BP	0.986082	1
GO:0016973	125	poly(A)+ mRNA export from nucleus	BP	0.812367	1
GO:0017015	273	regulation of transforming growth factor beta receptor signaling pathway	BP	0.507338	1
GO:0017144	222	drug metabolic process	BP	0.061302	1
GO:0017148	905	negative regulation of translation	BP	0.975565	1
GO:0017156	308	calcium ion regulated exocytosis	BP	0.971551	1
GO:0017157	608	regulation of exocytosis	BP	0.529718	1
GO:0017158	339	regulation of calcium ion-dependent exocytosis	BP	0.776509	1
GO:0018105	3062	peptidyl-serine phosphorylation	BP	0.837852	1
GO:0018107	1575	peptidyl-threonine phosphorylation	BP	0.97081	1
GO:0018108	3317	peptidyl-tyrosine phosphorylation	BP	0.809691	1
GO:0018146	276	keratan sulfate biosynthetic process	BP	0.749608	1
GO:0018149	272	peptide cross-linking	BP	0.348783	1
GO:0018279	570	protein N-linked glycosylation via asparagine	BP	0.810528	1
GO:0018345	347	protein palmitoylation	BP	0.766786	1
GO:0019058	368	viral life cycle	BP	0.397419	1
GO:0019079	254	viral genome replication	BP	0.999603	1
GO:0019083	733	viral transcription	BP	0.24708	1
GO:0019216	1509	regulation of lipid metabolic process	BP	0.856025	1
GO:0019221	1166	cytokine-mediated signaling pathway	BP	0.968866	1
GO:0019226	273	transmission of nerve impulse	BP	0.950081	1
GO:0019228	502	neuronal action potential	BP	0.880633	1
GO:0019233	657	sensory perception of pain	BP	0.689319	1
GO:0019369	142	arachidonic acid metabolic process	BP	0.0911114	1
GO:0019372	156	lipoxygenase pathway	BP	0.53645	1
GO:0019373	112	epoxygenase P450 pathway	BP	0.333948	1
GO:0019395	243	fatty acid oxidation	BP	0.108881	1
GO:0019430	90	removal of superoxide radicals	BP	0.991082	1
GO:0019432	215	triglyceride biosynthetic process	BP	0.732409	1
GO:0019433	237	triglyceride catabolic process	BP	0.217101	1
GO:0019674	247	NAD metabolic process	BP	0.866464	1
GO:0019722	1090	calcium-mediated signaling	BP	0.251073	1
GO:0019725	110	cellular homeostasis	BP	0.858407	1
GO:0019827	811	stem cell population maintenance	BP	0.98028	1
GO:0019835	244	cytolysis	BP	0.494818	1
GO:0019882	277	antigen processing and presentation	BP	0.389061	1
GO:0019886	1300	antigen processing and presentation of exogenous peptide antigen via MHC class II	BP	0.9485	1
GO:0019933	677	cAMP-mediated signaling	BP	0.694547	1
GO:0019985	460	translesion synthesis	BP	0.352582	1
GO:0021510	351	spinal cord development	BP	0.910335	1
GO:0021522	154	spinal cord motor neuron differentiation	BP	0.112882	1
GO:0021527	91	spinal cord association neuron differentiation	BP	0.537233	1
GO:0021537	274	telencephalon development	BP	0.893347	1
GO:0021542	406	dentate gyrus development	BP	0.992987	1
GO:0021549	726	cerebellum development	BP	0.702544	1
GO:0021591	382	ventricular system development	BP	0.497585	1
GO:0021670	361	lateral ventricle development	BP	0.992917	1
GO:0021762	342	substantia nigra development	BP	0.179268	1
GO:0021766	1124	hippocampus development	BP	0.452562	1
GO:0021772	389	olfactory bulb development	BP	0.547153	1
GO:0021794	165	thalamus development	BP	0.919477	1
GO:0021819	272	layer formation in cerebral cortex	BP	0.786031	1
GO:0021854	188	hypothalamus development	BP	0.954989	1
GO:0021915	617	neural tube development	BP	0.919096	1
GO:0021954	197	central nervous system neuron development	BP	0.31133	1
GO:0021983	346	pituitary gland development	BP	0.63901	1
GO:0021987	1586	cerebral cortex development	BP	0.316417	1
GO:0022008	765	neurogenesis	BP	0.393515	1
GO:0022010	54	central nervous system myelination	BP	0.12821	1
GO:0022011	293	myelination in peripheral nervous system	BP	0.996312	1
GO:0022038	107	corpus callosum development	BP	0.381641	1
GO:0022400	312	regulation of rhodopsin mediated signaling pathway	BP	0.596921	1
GO:0022408	353	negative regulation of cell-cell adhesion	BP	0.686188	1
GO:0022409	268	positive regulation of cell-cell adhesion	BP	0.960892	1
GO:0022604	486	regulation of cell morphogenesis	BP	0.917968	1
GO:0022617	1104	extracellular matrix disassembly	BP	0.77053	1
GO:0022900	913	electron transport chain	BP	0.94626	1
GO:0023014	1452	signal transduction by protein phosphorylation	BP	0.737417	1
GO:0030010	787	establishment of cell polarity	BP	0.131231	1
GO:0030030	371	cell projection organization	BP	0.41877	1
GO:0030032	947	lamellipodium assembly	BP	0.681374	1
GO:0030033	202	microvillus assembly	BP	0.960889	1
GO:0030036	2723	actin cytoskeleton organization	BP	0.664816	1
GO:0030041	381	actin filament polymerization	BP	0.682514	1
GO:0030048	408	actin filament-based movement	BP	0.67318	1
GO:0030049	398	muscle filament sliding	BP	0.990013	1
GO:0030073	552	insulin secretion	BP	0.990778	1
GO:0030097	881	hemopoiesis	BP	0.984535	1
GO:0030099	301	myeloid cell differentiation	BP	0.91461	1
GO:0030100	737	regulation of endocytosis	BP	0.435138	1
GO:0030101	105	natural killer cell activation	BP	0.99169	1
GO:0030111	411	regulation of Wnt signaling pathway	BP	0.507645	1
GO:0030148	1112	sphingolipid biosynthetic process	BP	0.821803	1
GO:0030150	50	protein import into mitochondrial matrix	BP	0.465854	1
GO:0030154	6323	cell differentiation	BP	0.432766	1
GO:0030155	794	regulation of cell adhesion	BP	0.710553	1
GO:0030162	477	regulation of proteolysis	BP	0.86407	1
GO:0030163	315	protein catabolic process	BP	0.750129	1
GO:0030166	223	proteoglycan biosynthetic process	BP	0.93272	1
GO:0030168	2530	platelet activation	BP	0.959641	1
GO:0030177	790	positive regulation of Wnt signaling pathway	BP	0.992293	1
GO:0030178	982	negative regulation of Wnt signaling pathway	BP	0.880572	1
GO:0030182	1348	neuron differentiation	BP	0.815547	1
GO:0030183	797	B cell differentiation	BP	0.723004	1
GO:0030194	142	positive regulation of blood coagulation	BP	0.481759	1
GO:0030195	117	negative regulation of blood coagulation	BP	0.202416	1
GO:0030198	4296	extracellular matrix organization	BP	0.815979	1
GO:0030199	794	collagen fibril organization	BP	0.178655	1
GO:0030203	506	glycosaminoglycan metabolic process	BP	0.69136	1
GO:0030206	551	chondroitin sulfate biosynthetic process	BP	0.411768	1
GO:0030207	162	chondroitin sulfate catabolic process	BP	0.310335	1
GO:0030212	134	hyaluronan metabolic process	BP	0.874686	1
GO:0030214	213	hyaluronan catabolic process	BP	0.849869	1
GO:0030216	592	keratinocyte differentiation	BP	0.338735	1
GO:0030217	557	T cell differentiation	BP	0.608796	1
GO:0030218	589	erythrocyte differentiation	BP	0.809078	1
GO:0030220	213	platelet formation	BP	0.635778	1
GO:0030224	215	monocyte differentiation	BP	0.480722	1
GO:0030225	169	macrophage differentiation	BP	0.38169	1
GO:0030238	150	male sex determination	BP	0.277163	1
GO:0030239	155	myofibril assembly	BP	0.722932	1
GO:0030259	88	lipid glycosylation	BP	0.754872	1
GO:0030278	278	regulation of ossification	BP	0.937415	1
GO:0030279	406	negative regulation of ossification	BP	0.294607	1
GO:0030282	500	bone mineralization	BP	0.999611	1
GO:0030301	230	cholesterol transport	BP	0.697978	1
GO:0030307	1285	positive regulation of cell growth	BP	0.868115	1
GO:0030308	1574	negative regulation of cell growth	BP	0.975518	1
GO:0030316	493	osteoclast differentiation	BP	0.671885	1
GO:0030318	528	melanocyte differentiation	BP	0.921694	1
GO:0030322	222	stabilization of membrane potential	BP	0.0895274	1
GO:0030324	1245	lung development	BP	0.998278	1
GO:0030325	418	adrenal gland development	BP	0.983041	1
GO:0030326	714	embryonic limb morphogenesis	BP	0.691021	1
GO:0030330	276	DNA damage response, signal transduction by p53 class mediator	BP	0.532529	1
GO:0030334	1368	regulation of cell migration	BP	0.511243	1
GO:0030335	3101	positive regulation of cell migration	BP	0.83987	1
GO:0030336	1770	negative regulation of cell migration	BP	0.949678	1
GO:0030431	170	sleep	BP	0.226238	1
GO:0030433	824	ubiquitin-dependent ERAD pathway	BP	0.933146	1
GO:0030449	445	regulation of complement activation	BP	0.177662	1
GO:0030488	323	tRNA methylation	BP	0.676828	1
GO:0030490	162	maturation of SSU-rRNA	BP	0.500798	1
GO:0030500	182	regulation of bone mineralization	BP	0.0604154	1
GO:0030501	589	positive regulation of bone mineralization	BP	0.967767	1
GO:0030502	136	negative regulation of bone mineralization	BP	0.984609	1
GO:0030509	1180	BMP signaling pathway	BP	0.999677	1
GO:0030511	466	positive regulation of transforming growth factor beta receptor signaling pathway	BP	0.939801	1
GO:0030512	985	negative regulation of transforming growth factor beta receptor signaling pathway	BP	0.949194	1
GO:0030513	448	positive regulation of BMP signaling pathway	BP	0.685391	1
GO:0030514	638	negative regulation of BMP signaling pathway	BP	0.999345	1
GO:0030516	177	regulation of axon extension	BP	0.561839	1
GO:0030517	185	negative regulation of axon extension	BP	0.913368	1
GO:0030518	231	intracellular steroid hormone receptor signaling pathway	BP	0.705802	1
GO:0030520	375	intracellular estrogen receptor signaling pathway	BP	0.853929	1
GO:0030521	578	androgen receptor signaling pathway	BP	0.898435	1
GO:0030522	830	intracellular receptor signaling pathway	BP	0.984679	1
GO:0030534	519	adult behavior	BP	0.237926	1
GO:0030539	410	male genitalia development	BP	0.930107	1
GO:0030574	1102	collagen catabolic process	BP	0.203656	1
GO:0030593	796	neutrophil chemotaxis	BP	0.501895	1
GO:0030595	153	leukocyte chemotaxis	BP	0.975366	1
GO:0030705	637	cytoskeleton-dependent intracellular transport	BP	0.486239	1
GO:0030816	80	positive regulation of cAMP metabolic process	BP	0.511241	1
GO:0030818	330	negative regulation of cAMP biosynthetic process	BP	0.0929919	1
GO:0030819	445	positive regulation of cAMP biosynthetic process	BP	0.264821	1
GO:0030833	248	regulation of actin filament polymerization	BP	0.758456	1
GO:0030837	352	negative regulation of actin filament polymerization	BP	0.234093	1
GO:0030838	901	positive regulation of actin filament polymerization	BP	0.997788	1
GO:0030850	190	prostate gland development	BP	0.598018	1
GO:0030855	757	epithelial cell differentiation	BP	0.789277	1
GO:0030866	382	cortical actin cytoskeleton organization	BP	0.688778	1
GO:0030878	286	thyroid gland development	BP	0.463007	1
GO:0030879	402	mammary gland development	BP	0.994952	1
GO:0030889	249	negative regulation of B cell proliferation	BP	0.765143	1
GO:0030890	652	positive regulation of B cell proliferation	BP	0.370594	1
GO:0030900	1189	forebrain development	BP	0.604577	1
GO:0030901	383	midbrain development	BP	0.938472	1
GO:0030902	397	hindbrain development	BP	0.896031	1
GO:0030949	356	positive regulation of vascular endothelial growth factor receptor signaling pathway	BP	0.207678	1
GO:0030968	684	endoplasmic reticulum unfolded protein response	BP	0.997583	1
GO:0030970	181	retrograde protein transport, ER to cytosol	BP	0.507325	1
GO:0031016	324	pancreas development	BP	0.40515	1
GO:0031018	251	endocrine pancreas development	BP	0.836194	1
GO:0031032	996	actomyosin structure organization	BP	0.573696	1
GO:0031047	663	gene silencing by RNA	BP	0.831199	1
GO:0031054	223	pre-miRNA processing	BP	0.848775	1
GO:0031065	88	positive regulation of histone deacetylation	BP	0.927123	1
GO:0031069	404	hair follicle morphogenesis	BP	0.337738	1
GO:0031076	135	embryonic camera-type eye development	BP	0.147092	1
GO:0031098	919	stress-activated protein kinase signaling cascade	BP	0.891444	1
GO:0031100	638	animal organ regeneration	BP	0.688791	1
GO:0031103	359	axon regeneration	BP	0.178447	1
GO:0031115	104	negative regulation of microtubule polymerization	BP	0.944098	1
GO:0031116	362	positive regulation of microtubule polymerization	BP	0.682757	1
GO:0031122	386	cytoplasmic microtubule organization	BP	0.229343	1
GO:0031124	470	mRNA 3'-end processing	BP	0.53225	1
GO:0031145	728	anaphase-promoting complex-dependent catabolic process	BP	0.878965	1
GO:0031146	796	SCF-dependent proteasomal ubiquitin-dependent protein catabolic process	BP	0.636238	1
GO:0031175	1967	neuron projection development	BP	0.887961	1
GO:0031274	150	positive regulation of pseudopodium assembly	BP	0.36811	1
GO:0031284	96	positive regulation of guanylate cyclase activity	BP	0.351747	1
GO:0031290	869	retinal ganglion cell axon guidance	BP	0.987926	1
GO:0031293	295	membrane protein intracellular domain proteolysis	BP	0.968839	1
GO:0031295	856	T cell costimulation	BP	0.920866	1
GO:0031334	545	positive regulation of protein complex assembly	BP	0.951876	1
GO:0031338	944	regulation of vesicle fusion	BP	0.985219	1
GO:0031397	746	negative regulation of protein ubiquitination	BP	0.345283	1
GO:0031398	640	positive regulation of protein ubiquitination	BP	0.160268	1
GO:0031424	588	keratinization	BP	0.317688	1
GO:0031529	184	ruffle organization	BP	0.983928	1
GO:0031532	1514	actin cytoskeleton reorganization	BP	0.997722	1
GO:0031572	222	G2 DNA damage checkpoint	BP	0.843438	1
GO:0031573	127	intra-S DNA damage checkpoint	BP	0.739578	1
GO:0031581	330	hemidesmosome assembly	BP	0.780776	1
GO:0031589	389	cell-substrate adhesion	BP	0.869296	1
GO:0031623	536	receptor internalization	BP	0.648707	1
GO:0031629	143	synaptic vesicle fusion to presynaptic active zone membrane	BP	0.70231	1
GO:0031639	66	plasminogen activation	BP	0.737721	1
GO:0031640	47	killing of cells of other organism	BP	0.247187	1
GO:0031643	495	positive regulation of myelination	BP	0.0656944	1
GO:0031647	885	regulation of protein stability	BP	0.218529	1
GO:0031648	614	protein destabilization	BP	0.861511	1
GO:0031663	613	lipopolysaccharide-mediated signaling pathway	BP	0.45439	1
GO:0031667	499	response to nutrient levels	BP	0.652368	1
GO:0031668	278	cellular response to extracellular stimulus	BP	0.959479	1
GO:0031669	289	cellular response to nutrient levels	BP	0.938461	1
GO:0031929	322	TOR signaling	BP	0.961151	1
GO:0031954	269	positive regulation of protein autophosphorylation	BP	0.551528	1
GO:0032006	261	regulation of TOR signaling	BP	0.713202	1
GO:0032007	542	negative regulation of TOR signaling	BP	0.310405	1
GO:0032008	523	positive regulation of TOR signaling	BP	0.973979	1
GO:0032012	395	regulation of ARF protein signal transduction	BP	0.524441	1
GO:0032024	744	positive regulation of insulin secretion	BP	0.610909	1
GO:0032026	176	response to magnesium ion	BP	0.920015	1
GO:0032060	198	bleb assembly	BP	0.672278	1
GO:0032088	909	negative regulation of NF-kappaB transcription factor activity	BP	0.941169	1
GO:0032091	733	negative regulation of protein binding	BP	0.806331	1
GO:0032092	1172	positive regulation of protein binding	BP	0.957904	1
GO:0032094	156	response to food	BP	0.95935	1
GO:0032147	1306	activation of protein kinase activity	BP	0.987701	1
GO:0032148	539	activation of protein kinase B activity	BP	0.208725	1
GO:0032201	382	telomere maintenance via semi-conservative replication	BP	0.911375	1
GO:0032204	197	regulation of telomere maintenance	BP	0.815675	1
GO:0032211	233	negative regulation of telomere maintenance via telomerase	BP	0.562073	1
GO:0032212	673	positive regulation of telomere maintenance via telomerase	BP	0.798204	1
GO:0032228	601	regulation of synaptic transmission, GABAergic	BP	0.999551	1
GO:0032230	358	positive regulation of synaptic transmission, GABAergic	BP	0.966765	1
GO:0032233	134	positive regulation of actin filament bundle assembly	BP	0.139894	1
GO:0032259	609	methylation	BP	0.333855	1
GO:0032270	89	positive regulation of cellular protein metabolic process	BP	0.643063	1
GO:0032331	329	negative regulation of chondrocyte differentiation	BP	0.513591	1
GO:0032332	558	positive regulation of chondrocyte differentiation	BP	0.998102	1
GO:0032355	1107	response to estradiol	BP	0.952542	1
GO:0032402	253	melanosome transport	BP	0.338609	1
GO:0032418	256	lysosome localization	BP	0.363341	1
GO:0032434	125	regulation of proteasomal ubiquitin-dependent protein catabolic process	BP	0.936177	1
GO:0032435	570	negative regulation of proteasomal ubiquitin-dependent protein catabolic process	BP	0.957975	1
GO:0032436	951	positive regulation of proteasomal ubiquitin-dependent protein catabolic process	BP	0.89705	1
GO:0032438	315	melanosome organization	BP	0.853795	1
GO:0032456	528	endocytic recycling	BP	0.978059	1
GO:0032465	349	regulation of cytokinesis	BP	0.95323	1
GO:0032467	645	positive regulation of cytokinesis	BP	0.530306	1
GO:0032469	511	endoplasmic reticulum calcium ion homeostasis	BP	0.845172	1
GO:0032479	59	regulation of type I interferon production	BP	0.632084	1
GO:0032480	333	negative regulation of type I interferon production	BP	0.797002	1
GO:0032481	710	positive regulation of type I interferon production	BP	0.883005	1
GO:0032486	129	Rap protein signal transduction	BP	0.905947	1
GO:0032495	125	response to muramyl dipeptide	BP	0.385786	1
GO:0032496	1858	response to lipopolysaccharide	BP	0.993851	1
GO:0032502	240	developmental process	BP	0.70067	1
GO:0032526	491	response to retinoic acid	BP	0.761267	1
GO:0032543	334	mitochondrial translation	BP	0.346648	1
GO:0032570	545	response to progesterone	BP	0.964898	1
GO:0032688	79	negative regulation of interferon-beta production	BP	0.357042	1
GO:0032693	69	negative regulation of interleukin-10 production	BP	0.775719	1
GO:0032695	149	negative regulation of interleukin-12 production	BP	0.897323	1
GO:0032700	77	negative regulation of interleukin-17 production	BP	0.998548	1
GO:0032703	116	negative regulation of interleukin-2 production	BP	0.126175	1
GO:0032715	211	negative regulation of interleukin-6 production	BP	0.928948	1
GO:0032720	275	negative regulation of tumor necrosis factor production	BP	0.303583	1
GO:0032722	172	positive regulation of chemokine production	BP	0.50947	1
GO:0032727	171	positive regulation of interferon-alpha production	BP	0.690214	1
GO:0032728	407	positive regulation of interferon-beta production	BP	0.862146	1
GO:0032729	441	positive regulation of interferon-gamma production	BP	0.840767	1
GO:0032733	208	positive regulation of interleukin-10 production	BP	0.876552	1
GO:0032740	135	positive regulation of interleukin-17 production	BP	0.720535	1
GO:0032743	322	positive regulation of interleukin-2 production	BP	0.669906	1
GO:0032753	160	positive regulation of interleukin-4 production	BP	0.580065	1
GO:0032755	462	positive regulation of interleukin-6 production	BP	0.656513	1
GO:0032757	268	positive regulation of interleukin-8 production	BP	0.148599	1
GO:0032760	572	positive regulation of tumor necrosis factor production	BP	0.960429	1
GO:0032781	358	positive regulation of ATPase activity	BP	0.523722	1
GO:0032786	115	positive regulation of DNA-templated transcription, elongation	BP	0.890204	1
GO:0032793	352	positive regulation of CREB transcription factor activity	BP	0.880733	1
GO:0032801	442	receptor catabolic process	BP	0.53028	1
GO:0032868	654	response to insulin	BP	0.71946	1
GO:0032869	1486	cellular response to insulin stimulus	BP	0.867228	1
GO:0032870	663	cellular response to hormone stimulus	BP	0.977795	1
GO:0032874	138	positive regulation of stress-activated MAPK cascade	BP	0.243302	1
GO:0032880	630	regulation of protein localization	BP	0.397717	1
GO:0032897	99	negative regulation of viral transcription	BP	0.51904	1
GO:0032922	1068	circadian regulation of gene expression	BP	0.996752	1
GO:0032924	200	activin receptor signaling pathway	BP	0.997308	1
GO:0032930	201	positive regulation of superoxide anion generation	BP	0.523047	1
GO:0032956	751	regulation of actin cytoskeleton organization	BP	0.966277	1
GO:0032963	112	collagen metabolic process	BP	0.87192	1
GO:0032967	204	positive regulation of collagen biosynthetic process	BP	0.795629	1
GO:0032968	184	positive regulation of transcription elongation from RNA polymerase II promoter	BP	0.96913	1
GO:0032981	461	mitochondrial respiratory chain complex I assembly	BP	0.137838	1
GO:0033077	657	T cell differentiation in thymus	BP	0.396889	1
GO:0033120	280	positive regulation of RNA splicing	BP	0.977128	1
GO:0033137	252	negative regulation of peptidyl-serine phosphorylation	BP	0.262535	1
GO:0033138	1615	positive regulation of peptidyl-serine phosphorylation	BP	0.994932	1
GO:0033146	231	regulation of intracellular estrogen receptor signaling pathway	BP	0.837228	1
GO:0033147	190	negative regulation of intracellular estrogen receptor signaling pathway	BP	0.959283	1
GO:0033160	164	positive regulation of protein import into nucleus, translocation	BP	0.951254	1
GO:0033169	192	histone H3-K9 demethylation	BP	0.99809	1
GO:0033189	242	response to vitamin A	BP	0.559264	1
GO:0033197	76	response to vitamin E	BP	0.734026	1
GO:0033198	228	response to ATP	BP	0.432285	1
GO:0033209	1214	tumor necrosis factor-mediated signaling pathway	BP	0.880224	1
GO:0033235	194	positive regulation of protein sumoylation	BP	0.982177	1
GO:0033280	201	response to vitamin D	BP	0.523047	1
GO:0033365	304	protein localization to organelle	BP	0.923236	1
GO:0033539	247	fatty acid beta-oxidation using acyl-CoA dehydrogenase	BP	0.22688	1
GO:0033540	276	fatty acid beta-oxidation using acyl-CoA oxidase	BP	0.108424	1
GO:0033572	468	transferrin transport	BP	0.691153	1
GO:0033574	241	response to testosterone	BP	0.38765	1
GO:0033617	98	mitochondrial respiratory chain complex IV assembly	BP	0.177186	1
GO:0033627	347	cell adhesion mediated by integrin	BP	0.898136	1
GO:0033628	265	regulation of cell adhesion mediated by integrin	BP	0.741232	1
GO:0033630	177	positive regulation of cell adhesion mediated by integrin	BP	0.988108	1
GO:0033673	65	negative regulation of kinase activity	BP	0.72408	1
GO:0033683	327	nucleotide-excision repair, DNA incision	BP	0.428002	1
GO:0033690	102	positive regulation of osteoblast proliferation	BP	0.316972	1
GO:0033962	155	cytoplasmic mRNA processing body assembly	BP	0.722932	1
GO:0034063	99	stress granule assembly	BP	0.51904	1
GO:0034097	645	response to cytokine	BP	0.676929	1
GO:0034113	322	heterotypic cell-cell adhesion	BP	0.990952	1
GO:0034116	93	positive regulation of heterotypic cell-cell adhesion	BP	0.209691	1
GO:0034122	116	negative regulation of toll-like receptor signaling pathway	BP	0.989824	1
GO:0034138	182	toll-like receptor 3 signaling pathway	BP	0.965667	1
GO:0034142	205	toll-like receptor 4 signaling pathway	BP	0.304756	1
GO:0034162	203	toll-like receptor 9 signaling pathway	BP	0.366525	1
GO:0034198	559	cellular response to amino acid starvation	BP	0.942057	1
GO:0034199	431	activation of protein kinase A activity	BP	0.579971	1
GO:0034220	3407	ion transmembrane transport	BP	0.507503	1
GO:0034244	68	negative regulation of transcription elongation from RNA polymerase II promoter	BP	0.763538	1
GO:0034260	823	negative regulation of GTPase activity	BP	0.499176	1
GO:0034314	352	Arp2/3 complex-mediated actin nucleation	BP	0.739695	1
GO:0034329	221	cell junction assembly	BP	0.537325	1
GO:0034341	199	response to interferon-gamma	BP	0.883141	1
GO:0034356	123	NAD biosynthesis via nicotinamide riboside salvage pathway	BP	0.263115	1
GO:0034374	157	low-density lipoprotein particle remodeling	BP	0.547489	1
GO:0034380	76	high-density lipoprotein particle assembly	BP	0.0662794	1
GO:0034383	314	low-density lipoprotein particle clearance	BP	0.540457	1
GO:0034389	176	lipid particle organization	BP	0.455078	1
GO:0034394	429	protein localization to cell surface	BP	0.832091	1
GO:0034446	952	substrate adhesion-dependent cell spreading	BP	0.899022	1
GO:0034453	359	microtubule anchoring	BP	0.9312	1
GO:0034497	122	protein localization to pre-autophagosomal structure	BP	0.999902	1
GO:0034501	147	protein localization to kinetochore	BP	0.934132	1
GO:0034504	384	protein localization to nucleus	BP	0.640729	1
GO:0034587	279	piRNA metabolic process	BP	0.268893	1
GO:0034599	1047	cellular response to oxidative stress	BP	0.554327	1
GO:0034605	742	cellular response to heat	BP	0.864364	1
GO:0034612	332	response to tumor necrosis factor	BP	0.990374	1
GO:0034613	545	cellular protein localization	BP	0.377026	1
GO:0034614	559	cellular response to reactive oxygen species	BP	0.942057	1
GO:0034641	249	cellular nitrogen compound metabolic process	BP	0.30639	1
GO:0034644	742	cellular response to UV	BP	0.999117	1
GO:0034656	154	nucleobase-containing small molecule catabolic process	BP	0.798557	1
GO:0034968	415	histone lysine methylation	BP	0.987681	1
GO:0034975	134	protein folding in endoplasmic reticulum	BP	0.7106	1
GO:0034976	1057	response to endoplasmic reticulum stress	BP	0.98903	1
GO:0035019	1120	somatic stem cell population maintenance	BP	0.977489	1
GO:0035023	1823	regulation of Rho protein signal transduction	BP	0.0581507	1
GO:0035024	399	negative regulation of Rho protein signal transduction	BP	0.784546	1
GO:0035025	233	positive regulation of Rho protein signal transduction	BP	0.39608	1
GO:0035036	160	sperm-egg recognition	BP	0.992859	1
GO:0035066	353	positive regulation of histone acetylation	BP	0.486741	1
GO:0035067	56	negative regulation of histone acetylation	BP	0.150966	1
GO:0035094	474	response to nicotine	BP	0.383468	1
GO:0035115	438	embryonic forelimb morphogenesis	BP	0.62493	1
GO:0035116	497	embryonic hindlimb morphogenesis	BP	0.470452	1
GO:0035162	362	embryonic hemopoiesis	BP	0.88044	1
GO:0035176	807	social behavior	BP	0.0637512	1
GO:0035195	196	gene silencing by miRNA	BP	0.473539	1
GO:0035196	256	production of miRNAs involved in gene silencing by miRNA	BP	0.80853	1
GO:0035235	701	ionotropic glutamate receptor signaling pathway	BP	0.261918	1
GO:0035249	259	synaptic transmission, glutamatergic	BP	0.545444	1
GO:0035264	1331	multicellular organism growth	BP	0.68067	1
GO:0035269	186	protein O-linked mannosylation	BP	0.809869	1
GO:0035278	323	miRNA mediated inhibition of translation	BP	0.99867	1
GO:0035307	276	positive regulation of protein dephosphorylation	BP	0.380935	1
GO:0035329	722	hippo signaling	BP	0.833992	1
GO:0035335	2554	peptidyl-tyrosine dephosphorylation	BP	0.99818	1
GO:0035338	381	long-chain fatty-acyl-CoA biosynthetic process	BP	0.556087	1
GO:0035413	334	positive regulation of catenin import into nucleus	BP	0.802225	1
GO:0035414	133	negative regulation of catenin import into nucleus	BP	0.793672	1
GO:0035435	269	phosphate ion transmembrane transport	BP	0.873461	1
GO:0035458	85	cellular response to interferon-beta	BP	0.448015	1
GO:0035518	150	histone H2A monoubiquitination	BP	0.843021	1
GO:0035556	8115	intracellular signal transduction	BP	0.19345	1
GO:0035563	176	positive regulation of chromatin binding	BP	0.872918	1
GO:0035567	135	non-canonical Wnt signaling pathway	BP	0.983542	1
GO:0035584	232	calcium-mediated signaling using intracellular calcium source	BP	0.0970193	1
GO:0035589	85	G-protein coupled purinergic nucleotide receptor signaling pathway	BP	0.830989	1
GO:0035641	363	locomotory exploration behavior	BP	0.747506	1
GO:0035666	208	TRIF-dependent toll-like receptor signaling pathway	BP	0.413854	1
GO:0035690	868	cellular response to drug	BP	0.4515	1
GO:0035722	780	interleukin-12-mediated signaling pathway	BP	0.0931971	1
GO:0035725	2193	sodium ion transmembrane transport	BP	0.295495	1
GO:0035729	198	cellular response to hepatocyte growth factor stimulus	BP	0.672278	1
GO:0035735	551	intraciliary transport involved in cilium assembly	BP	0.727139	1
GO:0035774	387	positive regulation of insulin secretion involved in cellular response to glucose stimulus	BP	0.660286	1
GO:0035810	93	positive regulation of urine volume	BP	0.0780143	1
GO:0035815	131	positive regulation of renal sodium excretion	BP	0.954815	1
GO:0035855	385	megakaryocyte development	BP	0.993402	1
GO:0035871	136	protein K11-linked deubiquitination	BP	0.519451	1
GO:0035902	328	response to immobilization stress	BP	0.435644	1
GO:0035904	427	aorta development	BP	0.999779	1
GO:0035909	355	aorta morphogenesis	BP	0.434095	1
GO:0035914	497	skeletal muscle cell differentiation	BP	0.470452	1
GO:0035924	318	cellular response to vascular endothelial growth factor stimulus	BP	0.360038	1
GO:0035970	166	peptidyl-threonine dephosphorylation	BP	0.976976	1
GO:0035987	542	endodermal cell differentiation	BP	0.980552	1
GO:0035994	305	response to muscle stretch	BP	0.74836	1
GO:0036066	354	protein O-linked fucosylation	BP	0.301192	1
GO:0036092	917	phosphatidylinositol-3-phosphate biosynthetic process	BP	0.986676	1
GO:0036109	210	alpha-linolenic acid metabolic process	BP	0.833138	1
GO:0036120	291	cellular response to platelet-derived growth factor stimulus	BP	0.915718	1
GO:0036148	180	phosphatidylglycerol acyl-chain remodeling	BP	0.683865	1
GO:0036149	166	phosphatidylinositol acyl-chain remodeling	BP	0.733092	1
GO:0036150	310	phosphatidylserine acyl-chain remodeling	BP	0.508985	1
GO:0036151	315	phosphatidylcholine acyl-chain remodeling	BP	0.476056	1
GO:0036152	313	phosphatidylethanolamine acyl-chain remodeling	BP	0.460313	1
GO:0036158	343	outer dynein arm assembly	BP	0.109298	1
GO:0036258	295	multivesicular body assembly	BP	0.746584	1
GO:0036297	427	interstrand cross-link repair	BP	0.430077	1
GO:0036342	265	post-anal tail morphogenesis	BP	0.178432	1
GO:0036498	602	IRE1-mediated unfolded protein response	BP	0.742655	1
GO:0036499	149	PERK-mediated unfolded protein response	BP	0.993737	1
GO:0036503	281	ERAD pathway	BP	0.97816	1
GO:0038061	701	NIK/NF-kappaB signaling	BP	0.982099	1
GO:0038083	1230	peptidyl-tyrosine autophosphorylation	BP	0.619293	1
GO:0038095	1973	Fc-epsilon receptor signaling pathway	BP	0.999892	1
GO:0038096	1906	Fc-gamma receptor signaling pathway involved in phagocytosis	BP	0.994848	1
GO:0038111	427	interleukin-7-mediated signaling pathway	BP	0.981819	1
GO:0038128	560	ERBB2 signaling pathway	BP	0.903142	1
GO:0039702	193	viral budding via host ESCRT complex	BP	0.355785	1
GO:0040007	186	growth	BP	0.870612	1
GO:0040008	654	regulation of growth	BP	0.674855	1
GO:0040014	631	regulation of multicellular organism growth	BP	0.994678	1
GO:0040015	126	negative regulation of multicellular organism growth	BP	0.20904	1
GO:0040018	700	positive regulation of multicellular organism growth	BP	0.966131	1
GO:0040029	224	regulation of gene expression, epigenetic	BP	0.64867	1
GO:0040037	170	negative regulation of fibroblast growth factor receptor signaling pathway	BP	0.680912	1
GO:0042059	541	negative regulation of epidermal growth factor receptor signaling pathway	BP	0.675958	1
GO:0042060	1658	wound healing	BP	0.999026	1
GO:0042073	184	intraciliary transport	BP	0.718996	1
GO:0042098	203	T cell proliferation	BP	0.900509	1
GO:0042100	377	B cell proliferation	BP	0.896711	1
GO:0042102	562	positive regulation of T cell proliferation	BP	0.851958	1
GO:0042104	232	positive regulation of activated T cell proliferation	BP	0.890784	1
GO:0042110	674	T cell activation	BP	0.913481	1
GO:0042113	508	B cell activation	BP	0.152864	1
GO:0042127	2373	regulation of cell proliferation	BP	0.673139	1
GO:0042136	176	neurotransmitter biosynthetic process	BP	0.362587	1
GO:0042147	1071	retrograde transport, endosome to Golgi	BP	0.999936	1
GO:0042149	574	cellular response to glucose starvation	BP	0.888035	1
GO:0042157	72	lipoprotein metabolic process	BP	0.156348	1
GO:0042176	267	regulation of protein catabolic process	BP	0.686565	1
GO:0042177	581	negative regulation of protein catabolic process	BP	0.77669	1
GO:0042220	465	response to cocaine	BP	0.998734	1
GO:0042246	328	tissue regeneration	BP	0.576542	1
GO:0042254	400	ribosome biogenesis	BP	0.738572	1
GO:0042267	130	natural killer cell mediated cytotoxicity	BP	0.558947	1
GO:0042273	162	ribosomal large subunit biogenesis	BP	0.310335	1
GO:0042276	244	error-prone translesion synthesis	BP	0.730503	1
GO:0042307	292	positive regulation of protein import into nucleus	BP	0.840309	1
GO:0042310	191	vasoconstriction	BP	0.336843	1
GO:0042311	241	vasodilation	BP	0.100337	1
GO:0042326	252	negative regulation of phosphorylation	BP	0.887961	1
GO:0042327	616	positive regulation of phosphorylation	BP	0.894288	1
GO:0042340	110	keratan sulfate catabolic process	BP	0.542322	1
GO:0042346	224	positive regulation of NF-kappaB import into nucleus	BP	0.726617	1
GO:0042407	400	cristae formation	BP	0.966193	1
GO:0042416	128	dopamine biosynthetic process	BP	0.422383	1
GO:0042438	126	melanin biosynthetic process	BP	0.510033	1
GO:0042445	106	hormone metabolic process	BP	0.729644	1
GO:0042446	230	hormone biosynthetic process	BP	0.618577	1
GO:0042462	346	eye photoreceptor cell development	BP	0.20029	1
GO:0042472	979	inner ear morphogenesis	BP	0.928513	1
GO:0042474	222	middle ear morphogenesis	BP	0.892448	1
GO:0042475	1012	odontogenesis of dentin-containing tooth	BP	0.882498	1
GO:0042476	365	odontogenesis	BP	0.983926	1
GO:0042493	4574	response to drug	BP	0.998829	1
GO:0042531	674	positive regulation of tyrosine phosphorylation of STAT protein	BP	0.996449	1
GO:0042532	194	negative regulation of tyrosine phosphorylation of STAT protein	BP	0.942501	1
GO:0042535	104	positive regulation of tumor necrosis factor biosynthetic process	BP	0.239734	1
GO:0042542	604	response to hydrogen peroxide	BP	0.98	1
GO:0042551	108	neuron maturation	BP	0.981594	1
GO:0042552	852	myelination	BP	0.871945	1
GO:0042554	170	superoxide anion generation	BP	0.39211	1
GO:0042572	282	retinol metabolic process	BP	0.58186	1
GO:0042573	154	retinoic acid metabolic process	BP	0.0735197	1
GO:0042574	138	retinal metabolic process	BP	0.169894	1
GO:0042592	320	homeostatic process	BP	0.72075	1
GO:0042593	1139	glucose homeostasis	BP	0.236034	1
GO:0042594	689	response to starvation	BP	0.706249	1
GO:0042632	717	cholesterol homeostasis	BP	0.0701386	1
GO:0042692	474	muscle cell differentiation	BP	0.935593	1
GO:0042711	480	maternal behavior	BP	0.0694622	1
GO:0042730	143	fibrinolysis	BP	0.146059	1
GO:0042733	1378	embryonic digit morphogenesis	BP	0.79494	1
GO:0042742	649	defense response to bacterium	BP	0.902216	1
GO:0042744	80	hydrogen peroxide catabolic process	BP	0.879982	1
GO:0042752	782	regulation of circadian rhythm	BP	0.523733	1
GO:0042755	377	eating behavior	BP	0.98464	1
GO:0042761	199	very long-chain fatty acid biosynthetic process	BP	0.413733	1
GO:0042770	180	signal transduction in response to DNA damage	BP	0.766593	1
GO:0042771	375	intrinsic apoptotic signaling pathway in response to DNA damage by p53 class mediator	BP	0.974038	1
GO:0042776	92	mitochondrial ATP synthesis coupled proton transport	BP	0.682307	1
GO:0042787	2500	protein ubiquitination involved in ubiquitin-dependent protein catabolic process	BP	0.793002	1
GO:0042789	148	mRNA transcription from RNA polymerase II promoter	BP	0.445994	1
GO:0042795	819	snRNA transcription from RNA polymerase II promoter	BP	0.925124	1
GO:0042832	209	defense response to protozoan	BP	0.998545	1
GO:0042953	523	lipoprotein transport	BP	0.461781	1
GO:0042981	3485	regulation of apoptotic process	BP	0.625454	1
GO:0042993	177	positive regulation of transcription factor import into nucleus	BP	0.817526	1
GO:0042994	116	cytoplasmic sequestering of transcription factor	BP	0.383875	1
GO:0043001	582	Golgi to plasma membrane protein transport	BP	0.985473	1
GO:0043010	642	camera-type eye development	BP	0.707843	1
GO:0043011	328	myeloid dendritic cell differentiation	BP	0.996263	1
GO:0043029	350	T cell homeostasis	BP	0.464409	1
GO:0043032	167	positive regulation of macrophage activation	BP	0.360981	1
GO:0043044	302	ATP-dependent chromatin remodeling	BP	0.943965	1
GO:0043046	355	DNA methylation involved in gamete generation	BP	0.307801	1
GO:0043065	5483	positive regulation of apoptotic process	BP	0.576175	1
GO:0043066	6856	negative regulation of apoptotic process	BP	0.621638	1
GO:0043069	192	negative regulation of programmed cell death	BP	0.43355	1
GO:0043085	1206	positive regulation of catalytic activity	BP	0.883449	1
GO:0043086	1052	negative regulation of catalytic activity	BP	0.343511	1
GO:0043087	1731	regulation of GTPase activity	BP	0.906866	1
GO:0043097	87	pyrimidine nucleoside salvage	BP	0.615462	1
GO:0043101	128	purine-containing compound salvage	BP	0.749198	1
GO:0043113	240	receptor clustering	BP	0.770738	1
GO:0043114	129	regulation of vascular permeability	BP	0.107022	1
GO:0043116	216	negative regulation of vascular permeability	BP	0.490237	1
GO:0043122	218	regulation of I-kappaB kinase/NF-kappaB signaling	BP	0.59572	1
GO:0043123	2054	positive regulation of I-kappaB kinase/NF-kappaB signaling	BP	0.585128	1
GO:0043124	803	negative regulation of I-kappaB kinase/NF-kappaB signaling	BP	0.992901	1
GO:0043149	526	stress fiber assembly	BP	0.744912	1
GO:0043153	163	entrainment of circadian clock by photoperiod	BP	0.511738	1
GO:0043154	770	negative regulation of cysteine-type endopeptidase activity involved in apoptotic process	BP	0.90755	1
GO:0043161	3136	proteasome-mediated ubiquitin-dependent protein catabolic process	BP	0.999261	1
GO:0043162	144	ubiquitin-dependent protein catabolic process via the multivesicular body sorting pathway	BP	0.303766	1
GO:0043171	445	peptide catabolic process	BP	0.550006	1
GO:0043200	358	response to amino acid	BP	0.998597	1
GO:0043248	103	proteasome assembly	BP	0.802007	1
GO:0043249	88	erythrocyte maturation	BP	0.754872	1
GO:0043252	389	sodium-independent organic anion transport	BP	0.547153	1
GO:0043254	128	regulation of protein complex assembly	BP	0.646581	1
GO:0043267	198	negative regulation of potassium ion transport	BP	0.403994	1
GO:0043276	122	anoikis	BP	0.687908	1
GO:0043277	173	apoptotic cell clearance	BP	0.332727	1
GO:0043278	583	response to morphine	BP	0.885612	1
GO:0043280	361	positive regulation of cysteine-type endopeptidase activity involved in apoptotic process	BP	0.909692	1
GO:0043303	158	mast cell degranulation	BP	0.749517	1
GO:0043306	142	positive regulation of mast cell degranulation	BP	0.783896	1
GO:0043312	5524	neutrophil degranulation	BP	0.428244	1
GO:0043330	187	response to exogenous dsRNA	BP	0.875677	1
GO:0043388	357	positive regulation of DNA binding	BP	0.818582	1
GO:0043392	437	negative regulation of DNA binding	BP	0.972149	1
GO:0043393	388	regulation of protein binding	BP	0.778079	1
GO:0043401	1250	steroid hormone mediated signaling pathway	BP	0.409384	1
GO:0043403	93	skeletal muscle tissue regeneration	BP	0.89152	1
GO:0043406	991	positive regulation of MAP kinase activity	BP	0.057694	1
GO:0043407	497	negative regulation of MAP kinase activity	BP	0.86482	1
GO:0043408	413	regulation of MAPK cascade	BP	0.584178	1
GO:0043409	235	negative regulation of MAPK cascade	BP	0.857952	1
GO:0043410	1442	positive regulation of MAPK cascade	BP	0.379922	1
GO:0043433	983	negative regulation of DNA binding transcription factor activity	BP	0.934258	1
GO:0043434	409	response to peptide hormone	BP	0.785886	1
GO:0043473	353	pigmentation	BP	0.993957	1
GO:0043484	333	regulation of RNA splicing	BP	0.88512	1
GO:0043488	1201	regulation of mRNA stability	BP	0.98258	1
GO:0043491	477	protein kinase B signaling	BP	0.970024	1
GO:0043507	750	positive regulation of JUN kinase activity	BP	0.965347	1
GO:0043508	107	negative regulation of JUN kinase activity	BP	0.907196	1
GO:0043518	176	negative regulation of DNA damage response, signal transduction by p53 class mediator	BP	0.810757	1
GO:0043523	294	regulation of neuron apoptotic process	BP	0.113964	1
GO:0043524	2080	negative regulation of neuron apoptotic process	BP	0.495768	1
GO:0043525	716	positive regulation of neuron apoptotic process	BP	0.978731	1
GO:0043536	323	positive regulation of blood vessel endothelial cell migration	BP	0.7397	1
GO:0043537	175	negative regulation of blood vessel endothelial cell migration	BP	0.803808	1
GO:0043542	688	endothelial cell migration	BP	0.513797	1
GO:0043547	7134	positive regulation of GTPase activity	BP	0.338492	1
GO:0043552	766	positive regulation of phosphatidylinositol 3-kinase activity	BP	0.354752	1
GO:0043586	363	tongue development	BP	0.993559	1
GO:0043588	645	skin development	BP	0.47983	1
GO:0043616	400	keratinocyte proliferation	BP	0.431563	1
GO:0043623	220	cellular protein complex assembly	BP	0.923633	1
GO:0043627	1044	response to estrogen	BP	0.906828	1
GO:0043647	1070	inositol phosphate metabolic process	BP	0.417501	1
GO:0043651	171	linoleic acid metabolic process	BP	0.234654	1
GO:0043687	4464	post-translational protein modification	BP	0.991352	1
GO:0043923	223	positive regulation by host of viral transcription	BP	0.998641	1
GO:0043928	383	exonucleolytic nuclear-transcribed mRNA catabolic process involved in deadenylation-dependent decay	BP	0.504721	1
GO:0043966	661	histone H3 acetylation	BP	0.999362	1
GO:0043967	461	histone H4 acetylation	BP	0.99291	1
GO:0043968	205	histone H2A acetylation	BP	0.56182	1
GO:0043981	211	histone H4-K5 acetylation	BP	0.996982	1
GO:0043982	211	histone H4-K8 acetylation	BP	0.996982	1
GO:0043984	175	histone H4-K16 acetylation	BP	0.999711	1
GO:0044030	275	regulation of DNA methylation	BP	0.600993	1
GO:0044070	190	regulation of anion transport	BP	0.835321	1
GO:0044130	94	negative regulation of growth of symbiont in host	BP	0.140592	1
GO:0044257	139	cellular protein catabolic process	BP	0.972081	1
GO:0044267	2401	cellular protein metabolic process	BP	0.74165	1
GO:0044319	194	wound healing, spreading of cells	BP	0.906864	1
GO:0044320	149	cellular response to leptin stimulus	BP	0.664742	1
GO:0044344	308	cellular response to fibroblast growth factor stimulus	BP	0.705042	1
GO:0044458	300	motile cilium assembly	BP	0.71596	1
GO:0044804	212	autophagy of nucleus	BP	0.539874	1
GO:0044849	181	estrous cycle	BP	0.602287	1
GO:0045010	170	actin nucleation	BP	0.999565	1
GO:0045019	84	negative regulation of nitric oxide biosynthetic process	BP	0.122374	1
GO:0045022	550	early endosome to late endosome transport	BP	0.181492	1
GO:0045055	310	regulated exocytosis	BP	0.990656	1
GO:0045056	133	transcytosis	BP	0.483363	1
GO:0045060	391	negative thymic T cell selection	BP	0.311475	1
GO:0045070	401	positive regulation of viral genome replication	BP	0.907686	1
GO:0045071	275	negative regulation of viral genome replication	BP	0.241273	1
GO:0045078	45	positive regulation of interferon-gamma biosynthetic process	BP	0.365215	1
GO:0045086	204	positive regulation of interleukin-2 biosynthetic process	BP	0.94	1
GO:0045087	3841	innate immune response	BP	0.926905	1
GO:0045088	162	regulation of innate immune response	BP	0.230335	1
GO:0045089	183	positive regulation of innate immune response	BP	0.433816	1
GO:0045104	306	intermediate filament cytoskeleton organization	BP	0.691365	1
GO:0045109	117	intermediate filament organization	BP	0.202416	1
GO:0045165	611	cell fate commitment	BP	0.977662	1
GO:0045184	997	establishment of protein localization	BP	0.761882	1
GO:0045190	198	isotype switching	BP	0.952465	1
GO:0045197	175	establishment or maintenance of epithelial cell apical/basal polarity	BP	0.993886	1
GO:0045198	94	establishment of epithelial cell apical/basal polarity	BP	0.950907	1
GO:0045199	148	maintenance of epithelial cell apical/basal polarity	BP	0.749152	1
GO:0045214	648	sarcomere organization	BP	0.644994	1
GO:0045216	253	cell-cell junction organization	BP	0.99091	1
GO:0045332	880	phospholipid translocation	BP	0.927869	1
GO:0045333	377	cellular respiration	BP	0.819939	1
GO:0045429	526	positive regulation of nitric oxide biosynthetic process	BP	0.892461	1
GO:0045445	224	myoblast differentiation	BP	0.31746	1
GO:0045453	306	bone resorption	BP	0.405304	1
GO:0045471	1241	response to ethanol	BP	0.925087	1
GO:0045475	215	locomotor rhythm	BP	0.940385	1
GO:0045494	819	photoreceptor cell maintenance	BP	0.835012	1
GO:0045540	506	regulation of cholesterol biosynthetic process	BP	0.861918	1
GO:0045579	197	positive regulation of B cell differentiation	BP	0.815675	1
GO:0045580	141	regulation of T cell differentiation	BP	0.577897	1
GO:0045589	214	regulation of regulatory T cell differentiation	BP	0.471188	1
GO:0045595	329	regulation of cell differentiation	BP	0.443294	1
GO:0045596	393	negative regulation of cell differentiation	BP	0.992373	1
GO:0045597	231	positive regulation of cell differentiation	BP	0.627223	1
GO:0045598	83	regulation of fat cell differentiation	BP	0.189201	1
GO:0045599	939	negative regulation of fat cell differentiation	BP	0.846891	1
GO:0045600	757	positive regulation of fat cell differentiation	BP	0.950987	1
GO:0045603	159	positive regulation of endothelial cell differentiation	BP	0.281016	1
GO:0045616	239	regulation of keratinocyte differentiation	BP	0.692928	1
GO:0045618	267	positive regulation of keratinocyte differentiation	BP	0.905268	1
GO:0045637	345	regulation of myeloid cell differentiation	BP	0.244268	1
GO:0045638	460	negative regulation of myeloid cell differentiation	BP	0.999736	1
GO:0045648	475	positive regulation of erythrocyte differentiation	BP	0.857162	1
GO:0045651	202	positive regulation of macrophage differentiation	BP	0.845635	1
GO:0045652	851	regulation of megakaryocyte differentiation	BP	0.869474	1
GO:0045662	106	negative regulation of myoblast differentiation	BP	0.488788	1
GO:0045664	333	regulation of neuron differentiation	BP	0.177066	1
GO:0045665	1119	negative regulation of neuron differentiation	BP	0.692988	1
GO:0045666	1440	positive regulation of neuron differentiation	BP	0.0797683	1
GO:0045667	285	regulation of osteoblast differentiation	BP	0.952655	1
GO:0045668	686	negative regulation of osteoblast differentiation	BP	0.871461	1
GO:0045669	1009	positive regulation of osteoblast differentiation	BP	0.942454	1
GO:0045671	426	negative regulation of osteoclast differentiation	BP	0.999541	1
GO:0045672	208	positive regulation of osteoclast differentiation	BP	0.675588	1
GO:0045721	65	negative regulation of gluconeogenesis	BP	0.933378	1
GO:0045723	94	positive regulation of fatty acid biosynthetic process	BP	0.579904	1
GO:0045724	279	positive regulation of cilium assembly	BP	0.910668	1
GO:0045725	223	positive regulation of glycogen biosynthetic process	BP	0.239805	1
GO:0045727	938	positive regulation of translation	BP	0.962206	1
GO:0045730	75	respiratory burst	BP	0.431876	1
GO:0045732	890	positive regulation of protein catabolic process	BP	0.678682	1
GO:0045736	311	negative regulation of cyclin-dependent protein serine/threonine kinase activity	BP	0.249594	1
GO:0045737	249	positive regulation of cyclin-dependent protein serine/threonine kinase activity	BP	0.914881	1
GO:0045739	552	positive regulation of DNA repair	BP	0.971951	1
GO:0045740	547	positive regulation of DNA replication	BP	0.707229	1
GO:0045742	181	positive regulation of epidermal growth factor receptor signaling pathway	BP	0.936696	1
GO:0045744	162	negative regulation of G-protein coupled receptor protein signaling pathway	BP	0.500798	1
GO:0045745	74	positive regulation of G-protein coupled receptor protein signaling pathway	BP	0.178221	1
GO:0045746	262	negative regulation of Notch signaling pathway	BP	0.212356	1
GO:0045747	526	positive regulation of Notch signaling pathway	BP	0.992782	1
GO:0045765	397	regulation of angiogenesis	BP	0.821389	1
GO:0045766	1915	positive regulation of angiogenesis	BP	0.668178	1
GO:0045773	695	positive regulation of axon extension	BP	0.999987	1
GO:0045777	192	positive regulation of blood pressure	BP	0.617247	1
GO:0045778	201	positive regulation of ossification	BP	0.998995	1
GO:0045779	187	negative regulation of bone resorption	BP	0.568466	1
GO:0045780	318	positive regulation of bone resorption	BP	0.707683	1
GO:0045785	619	positive regulation of cell adhesion	BP	0.901585	1
GO:0045786	602	negative regulation of cell cycle	BP	0.061392	1
GO:0045787	470	positive regulation of cell cycle	BP	0.648051	1
GO:0045792	206	negative regulation of cell size	BP	0.866835	1
GO:0045806	169	negative regulation of endocytosis	BP	0.890603	1
GO:0045807	258	positive regulation of endocytosis	BP	0.940437	1
GO:0045814	360	negative regulation of gene expression, epigenetic	BP	0.538374	1
GO:0045820	251	negative regulation of glycolytic process	BP	0.883896	1
GO:0045821	241	positive regulation of glycolytic process	BP	0.467918	1
GO:0045824	93	negative regulation of innate immune response	BP	0.806487	1
GO:0045840	275	positive regulation of mitotic nuclear division	BP	0.524163	1
GO:0045859	483	regulation of protein kinase activity	BP	0.720972	1
GO:0045860	935	positive regulation of protein kinase activity	BP	0.981114	1
GO:0045861	159	negative regulation of proteolysis	BP	0.143672	1
GO:0045862	303	positive regulation of proteolysis	BP	0.794328	1
GO:0045879	420	negative regulation of smoothened signaling pathway	BP	0.990017	1
GO:0045880	482	positive regulation of smoothened signaling pathway	BP	0.0739992	1
GO:0045892	7197	negative regulation of transcription, DNA-templated	BP	0.999073	1
GO:0045893	8897	positive regulation of transcription, DNA-templated	BP	0.989508	1
GO:0045899	122	positive regulation of RNA polymerase II transcriptional preinitiation complex assembly	BP	0.99356	1
GO:0045907	493	positive regulation of vasoconstriction	BP	0.502857	1
GO:0045921	561	positive regulation of exocytosis	BP	0.945276	1
GO:0045931	384	positive regulation of mitotic cell cycle	BP	0.511842	1
GO:0045943	165	positive regulation of transcription from RNA polymerase I promoter	BP	0.988281	1
GO:0045944	16956	positive regulation of transcription from RNA polymerase II promoter	BP	1	1
GO:0045945	278	positive regulation of transcription from RNA polymerase III promoter	BP	0.985221	1
GO:0045947	167	negative regulation of translational initiation	BP	0.360981	1
GO:0045954	319	positive regulation of natural killer cell mediated cytotoxicity	BP	0.714259	1
GO:0045956	222	positive regulation of calcium ion-dependent exocytosis	BP	0.843438	1
GO:0045987	332	positive regulation of smooth muscle contraction	BP	0.881503	1
GO:0045995	431	regulation of embryonic development	BP	0.339182	1
GO:0046034	362	ATP metabolic process	BP	0.971591	1
GO:0046037	281	GMP metabolic process	BP	0.717977	1
GO:0046039	179	GTP metabolic process	BP	0.83053	1
GO:0046323	168	glucose import	BP	0.565449	1
GO:0046326	406	positive regulation of glucose import	BP	0.47311	1
GO:0046328	588	regulation of JNK cascade	BP	0.805211	1
GO:0046329	288	negative regulation of JNK cascade	BP	0.164732	1
GO:0046330	1311	positive regulation of JNK cascade	BP	0.881401	1
GO:0046426	349	negative regulation of JAK-STAT cascade	BP	0.456956	1
GO:0046427	106	positive regulation of JAK-STAT cascade	BP	0.729644	1
GO:0046513	473	ceramide biosynthetic process	BP	0.665629	1
GO:0046579	392	positive regulation of Ras protein signal transduction	BP	0.910879	1
GO:0046580	526	negative regulation of Ras protein signal transduction	BP	0.892461	1
GO:0046627	691	negative regulation of insulin receptor signaling pathway	BP	0.756035	1
GO:0046628	128	positive regulation of insulin receptor signaling pathway	BP	0.646581	1
GO:0046655	215	folic acid metabolic process	BP	0.802104	1
GO:0046676	422	negative regulation of insulin secretion	BP	0.994363	1
GO:0046677	372	response to antibiotic	BP	0.911924	1
GO:0046685	166	response to arsenic-containing substance	BP	0.875555	1
GO:0046686	314	response to cadmium ion	BP	0.800601	1
GO:0046688	145	response to copper ion	BP	0.960593	1
GO:0046697	173	decidualization	BP	0.520072	1
GO:0046710	250	GDP metabolic process	BP	0.771709	1
GO:0046716	123	muscle cell cellular homeostasis	BP	0.928619	1
GO:0046718	1080	viral entry into host cell	BP	0.651739	1
GO:0046777	3449	protein autophosphorylation	BP	0.970641	1
GO:0046827	345	positive regulation of protein export from nucleus	BP	0.564437	1
GO:0046834	342	lipid phosphorylation	BP	0.404936	1
GO:0046835	470	carbohydrate phosphorylation	BP	0.981963	1
GO:0046839	224	phospholipid dephosphorylation	BP	0.0977701	1
GO:0046847	310	filopodium assembly	BP	0.0818613	1
GO:0046849	184	bone remodeling	BP	0.992326	1
GO:0046854	1623	phosphatidylinositol phosphorylation	BP	0.917093	1
GO:0046856	401	phosphatidylinositol dephosphorylation	BP	0.907686	1
GO:0046888	48	negative regulation of hormone secretion	BP	0.425865	1
GO:0046889	203	positive regulation of lipid biosynthetic process	BP	0.452814	1
GO:0046902	203	regulation of mitochondrial membrane permeability	BP	0.542551	1
GO:0046907	227	intracellular transport	BP	0.911562	1
GO:0046928	270	regulation of neurotransmitter secretion	BP	0.332966	1
GO:0046949	261	fatty-acyl-CoA biosynthetic process	BP	0.640177	1
GO:0048008	704	platelet-derived growth factor receptor signaling pathway	BP	0.867184	1
GO:0048009	666	insulin-like growth factor receptor signaling pathway	BP	0.159913	1
GO:0048010	1646	vascular endothelial growth factor receptor signaling pathway	BP	0.933052	1
GO:0048011	159	neurotrophin TRK receptor signaling pathway	BP	0.982916	1
GO:0048012	144	hepatocyte growth factor receptor signaling pathway	BP	0.958274	1
GO:0048013	2177	ephrin receptor signaling pathway	BP	0.933067	1
GO:0048015	618	phosphatidylinositol-mediated signaling	BP	0.289114	1
GO:0048016	434	inositol phosphate-mediated signaling	BP	0.538489	1
GO:0048024	314	regulation of mRNA splicing, via spliceosome	BP	0.99778	1
GO:0048025	266	negative regulation of mRNA splicing, via spliceosome	BP	0.526144	1
GO:0048041	626	focal adhesion assembly	BP	0.578228	1
GO:0048048	269	embryonic eye morphogenesis	BP	0.825248	1
GO:0048146	774	positive regulation of fibroblast proliferation	BP	0.982485	1
GO:0048147	287	negative regulation of fibroblast proliferation	BP	0.990573	1
GO:0048148	397	behavioral response to cocaine	BP	0.474091	1
GO:0048149	163	behavioral response to ethanol	BP	0.789965	1
GO:0048167	433	regulation of synaptic plasticity	BP	0.652358	1
GO:0048168	242	regulation of neuronal synaptic plasticity	BP	0.476901	1
GO:0048169	367	regulation of long-term neuronal synaptic plasticity	BP	0.819247	1
GO:0048172	191	regulation of short-term neuronal synaptic plasticity	BP	0.695512	1
GO:0048208	1057	COPII vesicle coating	BP	0.852955	1
GO:0048240	215	sperm capacitation	BP	0.568104	1
GO:0048246	92	macrophage chemotaxis	BP	0.943893	1
GO:0048255	160	mRNA stabilization	BP	0.898461	1
GO:0048260	211	positive regulation of receptor-mediated endocytosis	BP	0.214455	1
GO:0048265	216	response to pain	BP	0.808441	1
GO:0048266	121	behavioral response to pain	BP	0.993045	1
GO:0048268	229	clathrin coat assembly	BP	0.609845	1
GO:0048278	422	vesicle docking	BP	0.985559	1
GO:0048286	526	lung alveolus development	BP	0.999393	1
GO:0048304	131	positive regulation of isotype switching to IgG isotypes	BP	0.856064	1
GO:0048333	243	mesodermal cell differentiation	BP	0.998058	1
GO:0048468	316	cell development	BP	0.927494	1
GO:0048469	395	cell maturation	BP	0.23089	1
GO:0048477	314	oogenesis	BP	0.214549	1
GO:0048484	115	enteric nervous system development	BP	0.972675	1
GO:0048485	308	sympathetic nervous system development	BP	0.13826	1
GO:0048488	493	synaptic vesicle endocytosis	BP	0.883451	1
GO:0048490	244	anterograde synaptic vesicle transport	BP	0.267667	1
GO:0048511	974	rhythmic process	BP	0.676749	1
GO:0048514	319	blood vessel morphogenesis	BP	0.193871	1
GO:0048535	154	lymph node development	BP	0.317437	1
GO:0048536	736	spleen development	BP	0.662199	1
GO:0048538	862	thymus development	BP	0.788381	1
GO:0048545	242	response to steroid hormone	BP	0.783785	1
GO:0048546	292	digestive tract morphogenesis	BP	0.918694	1
GO:0048557	306	embryonic digestive tract morphogenesis	BP	0.928579	1
GO:0048565	635	digestive tract development	BP	0.915078	1
GO:0048566	427	embryonic digestive tract development	BP	0.728506	1
GO:0048568	516	embryonic organ development	BP	0.993024	1
GO:0048589	560	developmental growth	BP	0.360037	1
GO:0048593	488	camera-type eye morphogenesis	BP	0.994266	1
GO:0048596	246	embryonic camera-type eye morphogenesis	BP	0.512642	1
GO:0048599	211	oocyte development	BP	0.442514	1
GO:0048661	1334	positive regulation of smooth muscle cell proliferation	BP	0.961215	1
GO:0048662	307	negative regulation of smooth muscle cell proliferation	BP	0.760653	1
GO:0048663	364	neuron fate commitment	BP	0.433583	1
GO:0048665	167	neuron fate specification	BP	0.554861	1
GO:0048666	1233	neuron development	BP	0.664901	1
GO:0048675	473	axon extension	BP	0.718568	1
GO:0048678	401	response to axon injury	BP	0.952553	1
GO:0048701	668	embryonic cranial skeleton morphogenesis	BP	0.900407	1
GO:0048704	561	embryonic skeletal system morphogenesis	BP	0.190792	1
GO:0048705	970	skeletal system morphogenesis	BP	0.963949	1
GO:0048706	708	embryonic skeletal system development	BP	0.877897	1
GO:0048709	499	oligodendrocyte differentiation	BP	0.652368	1
GO:0048711	94	positive regulation of astrocyte differentiation	BP	0.579904	1
GO:0048712	171	negative regulation of astrocyte differentiation	BP	0.998764	1
GO:0048714	434	positive regulation of oligodendrocyte differentiation	BP	0.103718	1
GO:0048738	214	cardiac muscle tissue development	BP	0.471188	1
GO:0048741	333	skeletal muscle fiber development	BP	0.797002	1
GO:0048745	213	smooth muscle tissue development	BP	0.994171	1
GO:0048747	144	muscle fiber development	BP	0.923141	1
GO:0048754	336	branching morphogenesis of an epithelial tube	BP	0.857811	1
GO:0048791	440	calcium ion-regulated exocytosis of neurotransmitter	BP	0.456093	1
GO:0048812	963	neuron projection morphogenesis	BP	0.991391	1
GO:0048813	1278	dendrite morphogenesis	BP	0.999972	1
GO:0048814	403	regulation of dendrite morphogenesis	BP	0.969747	1
GO:0048821	143	erythrocyte development	BP	0.211703	1
GO:0048839	633	inner ear development	BP	0.930573	1
GO:0048844	323	artery morphogenesis	BP	0.7397	1
GO:0048853	187	forebrain morphogenesis	BP	0.993665	1
GO:0048854	412	brain morphogenesis	BP	0.697372	1
GO:0048863	540	stem cell differentiation	BP	0.979163	1
GO:0048870	961	cell motility	BP	0.972503	1
GO:0048872	314	homeostasis of number of cells	BP	0.397543	1
GO:0048873	526	homeostasis of number of cells within a tissue	BP	0.535939	1
GO:0050427	159	3'-phosphoadenosine 5'-phosphosulfate metabolic process	BP	0.143672	1
GO:0050434	207	positive regulation of viral transcription	BP	0.249094	1
GO:0050435	156	amyloid-beta metabolic process	BP	0.637835	1
GO:0050482	201	arachidonic acid secretion	BP	0.203582	1
GO:0050673	224	epithelial cell proliferation	BP	0.977189	1
GO:0050678	92	regulation of epithelial cell proliferation	BP	0.885119	1
GO:0050679	1079	positive regulation of epithelial cell proliferation	BP	0.943537	1
GO:0050680	1088	negative regulation of epithelial cell proliferation	BP	0.929861	1
GO:0050690	667	regulation of defense response to virus by virus	BP	0.450352	1
GO:0050708	274	regulation of protein secretion	BP	0.997216	1
GO:0050709	161	negative regulation of protein secretion	BP	0.993329	1
GO:0050710	121	negative regulation of cytokine secretion	BP	0.999433	1
GO:0050714	560	positive regulation of protein secretion	BP	0.724555	1
GO:0050715	280	positive regulation of cytokine secretion	BP	0.913843	1
GO:0050718	254	positive regulation of interleukin-1 beta secretion	BP	0.930013	1
GO:0050727	1103	regulation of inflammatory response	BP	0.847887	1
GO:0050728	873	negative regulation of inflammatory response	BP	0.47511	1
GO:0050729	585	positive regulation of inflammatory response	BP	0.503548	1
GO:0050730	452	regulation of peptidyl-tyrosine phosphorylation	BP	0.951104	1
GO:0050731	1234	positive regulation of peptidyl-tyrosine phosphorylation	BP	0.97938	1
GO:0050732	188	negative regulation of peptidyl-tyrosine phosphorylation	BP	0.171508	1
GO:0050765	106	negative regulation of phagocytosis	BP	0.262318	1
GO:0050767	250	regulation of neurogenesis	BP	0.388071	1
GO:0050769	341	positive regulation of neurogenesis	BP	0.999985	1
GO:0050770	447	regulation of axonogenesis	BP	0.99902	1
GO:0050771	373	negative regulation of axonogenesis	BP	0.939221	1
GO:0050772	584	positive regulation of axonogenesis	BP	0.702407	1
GO:0050773	186	regulation of dendrite development	BP	0.735638	1
GO:0050775	380	positive regulation of dendrite morphogenesis	BP	0.156359	1
GO:0050776	834	regulation of immune response	BP	0.756481	1
GO:0050777	203	negative regulation of immune response	BP	0.542551	1
GO:0050790	1079	regulation of catalytic activity	BP	0.45547	1
GO:0050796	1473	regulation of insulin secretion	BP	0.458527	1
GO:0050804	253	modulation of chemical synaptic transmission	BP	0.971374	1
GO:0050806	245	positive regulation of synaptic transmission	BP	0.42275	1
GO:0050808	634	synapse organization	BP	0.714767	1
GO:0050821	1904	protein stabilization	BP	0.918972	1
GO:0050829	359	defense response to Gram-negative bacterium	BP	0.723895	1
GO:0050830	442	defense response to Gram-positive bacterium	BP	0.24847	1
GO:0050832	66	defense response to fungus	BP	0.430512	1
GO:0050852	2031	T cell receptor signaling pathway	BP	0.998161	1
GO:0050853	841	B cell receptor signaling pathway	BP	0.36788	1
GO:0050860	247	negative regulation of T cell receptor signaling pathway	BP	0.866464	1
GO:0050862	139	positive regulation of T cell receptor signaling pathway	BP	0.0765569	1
GO:0050868	129	negative regulation of T cell activation	BP	0.434611	1
GO:0050870	256	positive regulation of T cell activation	BP	0.903109	1
GO:0050872	143	white fat cell differentiation	BP	0.70231	1
GO:0050873	280	brown fat cell differentiation	BP	0.830453	1
GO:0050884	238	neuromuscular process controlling posture	BP	0.913212	1
GO:0050885	676	neuromuscular process controlling balance	BP	0.809178	1
GO:0050890	785	cognition	BP	0.982847	1
GO:0050892	187	intestinal absorption	BP	0.22624	1
GO:0050896	1183	response to stimulus	BP	0.326931	1
GO:0050900	1826	leukocyte migration	BP	0.962403	1
GO:0050901	161	leukocyte tethering or rolling	BP	0.489811	1
GO:0050905	129	neuromuscular process	BP	0.329447	1
GO:0050907	59	detection of chemical stimulus involved in sensory perception	BP	0.103667	1
GO:0050908	206	detection of light stimulus involved in visual perception	BP	0.738492	1
GO:0050909	153	sensory perception of taste	BP	0.995296	1
GO:0050910	138	detection of mechanical stimulus involved in sensory perception of sound	BP	0.749026	1
GO:0050918	408	positive chemotaxis	BP	0.67318	1
GO:0050919	547	negative chemotaxis	BP	0.65744	1
GO:0050921	94	positive regulation of chemotaxis	BP	0.140592	1
GO:0050927	431	positive regulation of positive chemotaxis	BP	0.236541	1
GO:0050930	107	induction of positive chemotaxis	BP	0.381641	1
GO:0050965	249	detection of temperature stimulus involved in sensory perception of pain	BP	0.184312	1
GO:0050966	170	detection of mechanical stimulus involved in sensory perception of pain	BP	0.488124	1
GO:0050982	252	detection of mechanical stimulus	BP	0.203101	1
GO:0050999	288	regulation of nitric-oxide synthase activity	BP	0.97376	1
GO:0051000	206	positive regulation of nitric-oxide synthase activity	BP	0.658226	1
GO:0051016	192	barbed-end actin filament capping	BP	0.617247	1
GO:0051017	536	actin filament bundle assembly	BP	0.966363	1
GO:0051024	64	positive regulation of immunoglobulin secretion	BP	0.25872	1
GO:0051028	802	mRNA transport	BP	0.77902	1
GO:0051044	152	positive regulation of membrane protein ectodomain proteolysis	BP	0.390092	1
GO:0051056	3521	regulation of small GTPase mediated signal transduction	BP	0.408727	1
GO:0051085	97	chaperone mediated protein folding requiring cofactor	BP	0.984371	1
GO:0051090	394	regulation of DNA binding transcription factor activity	BP	0.39033	1
GO:0051091	1870	positive regulation of DNA binding transcription factor activity	BP	0.529233	1
GO:0051092	2364	positive regulation of NF-kappaB transcription factor activity	BP	0.869256	1
GO:0051123	151	RNA polymerase II transcriptional preinitiation complex assembly	BP	0.0965498	1
GO:0051131	113	chaperone-mediated protein complex assembly	BP	0.878273	1
GO:0051145	325	smooth muscle cell differentiation	BP	0.482721	1
GO:0051156	114	glucose 6-phosphate metabolic process	BP	0.807196	1
GO:0051170	185	nuclear import	BP	0.970742	1
GO:0051209	1075	release of sequestered calcium ion into cytosol	BP	0.477351	1
GO:0051216	1048	cartilage development	BP	0.635848	1
GO:0051225	425	spindle assembly	BP	0.60172	1
GO:0051258	77	protein polymerization	BP	0.97383	1
GO:0051259	982	protein oligomerization	BP	0.900437	1
GO:0051260	2607	protein homooligomerization	BP	0.83391	1
GO:0051262	563	protein tetramerization	BP	0.108011	1
GO:0051272	204	positive regulation of cellular component movement	BP	0.640402	1
GO:0051276	89	chromosome organization	BP	0.375886	1
GO:0051279	493	regulation of release of sequestered calcium ion into cytosol	BP	0.975242	1
GO:0051281	349	positive regulation of release of sequestered calcium ion into cytosol	BP	0.216863	1
GO:0051289	1056	protein homotetramerization	BP	0.257	1
GO:0051290	458	protein heterotetramerization	BP	0.099546	1
GO:0051291	969	protein heterooligomerization	BP	0.265273	1
GO:0051298	309	centrosome duplication	BP	0.772558	1
GO:0051301	4773	cell division	BP	0.998888	1
GO:0051310	135	metaphase plate congression	BP	0.617357	1
GO:0051321	699	meiotic cell cycle	BP	0.571598	1
GO:0051384	937	response to glucocorticoid	BP	0.353139	1
GO:0051402	660	neuron apoptotic process	BP	0.785293	1
GO:0051403	382	stress-activated MAPK cascade	BP	0.99554	1
GO:0051412	62	response to corticosterone	BP	0.971047	1
GO:0051436	646	negative regulation of ubiquitin-protein ligase activity involved in mitotic cell cycle	BP	0.980239	1
GO:0051437	756	positive regulation of ubiquitin-protein ligase activity involved in regulation of mitotic cell cycle transition	BP	0.983813	1
GO:0051439	241	regulation of ubiquitin-protein ligase activity involved in mitotic cell cycle	BP	0.7083	1
GO:0051443	187	positive regulation of ubiquitin-protein transferase activity	BP	0.115897	1
GO:0051457	193	maintenance of protein location in nucleus	BP	0.852676	1
GO:0051481	243	negative regulation of cytosolic calcium ion concentration	BP	0.847089	1
GO:0051482	245	positive regulation of cytosolic calcium ion concentration involved in phospholipase C-activating G-protein coupled signaling pathway	BP	0.345699	1
GO:0051489	331	regulation of filopodium assembly	BP	0.877798	1
GO:0051491	550	positive regulation of filopodium assembly	BP	0.513998	1
GO:0051492	230	regulation of stress fiber assembly	BP	0.450635	1
GO:0051493	353	regulation of cytoskeleton organization	BP	0.686188	1
GO:0051496	780	positive regulation of stress fiber assembly	BP	0.994663	1
GO:0051497	495	negative regulation of stress fiber assembly	BP	0.936768	1
GO:0051561	178	positive regulation of mitochondrial calcium ion concentration	BP	0.476059	1
GO:0051568	360	histone H3-K4 methylation	BP	0.538374	1
GO:0051571	238	positive regulation of histone H3-K4 methylation	BP	0.757181	1
GO:0051591	419	response to cAMP	BP	0.869497	1
GO:0051592	1226	response to calcium ion	BP	0.90216	1
GO:0051602	290	response to electrical stimulus	BP	0.997783	1
GO:0051603	420	proteolysis involved in cellular protein catabolic process	BP	0.383615	1
GO:0051604	263	protein maturation	BP	0.890683	1
GO:0051607	1702	defense response to virus	BP	0.643384	1
GO:0051642	278	centrosome localization	BP	0.762467	1
GO:0051693	254	actin filament capping	BP	0.99139	1
GO:0051726	1211	regulation of cell cycle	BP	0.892836	1
GO:0051764	175	actin crosslink formation	BP	0.986556	1
GO:0051770	237	positive regulation of nitric-oxide synthase biosynthetic process	BP	0.514549	1
GO:0051781	617	positive regulation of cell division	BP	0.724057	1
GO:0051865	924	protein autoubiquitination	BP	0.738312	1
GO:0051881	366	regulation of mitochondrial membrane potential	BP	0.321999	1
GO:0051893	628	regulation of focal adhesion assembly	BP	0.953892	1
GO:0051894	352	positive regulation of focal adhesion assembly	BP	0.840937	1
GO:0051895	367	negative regulation of focal adhesion assembly	BP	0.328671	1
GO:0051897	2277	positive regulation of protein kinase B signaling	BP	0.798682	1
GO:0051898	606	negative regulation of protein kinase B signaling	BP	0.835609	1
GO:0051899	671	membrane depolarization	BP	0.619118	1
GO:0051924	443	regulation of calcium ion transport	BP	0.762185	1
GO:0051926	142	negative regulation of calcium ion transport	BP	0.783896	1
GO:0051928	580	positive regulation of calcium ion transport	BP	0.846697	1
GO:0051930	325	regulation of sensory perception of pain	BP	0.345977	1
GO:0051965	1505	positive regulation of synapse assembly	BP	0.235388	1
GO:0051966	688	regulation of synaptic transmission, glutamatergic	BP	0.416898	1
GO:0051967	152	negative regulation of synaptic transmission, glutamatergic	BP	0.216938	1
GO:0051968	435	positive regulation of synaptic transmission, glutamatergic	BP	0.855556	1
GO:0051973	784	positive regulation of telomerase activity	BP	0.89555	1
GO:0055003	327	cardiac myofibril assembly	BP	0.569004	1
GO:0055007	448	cardiac muscle cell differentiation	BP	0.923744	1
GO:0055008	145	cardiac muscle tissue morphogenesis	BP	0.807705	1
GO:0055010	286	ventricular cardiac muscle tissue morphogenesis	BP	0.809558	1
GO:0055015	109	ventricular cardiac muscle cell development	BP	0.650506	1
GO:0055072	345	iron ion homeostasis	BP	0.564437	1
GO:0055074	278	calcium ion homeostasis	BP	0.762467	1
GO:0055085	3397	transmembrane transport	BP	0.76976	1
GO:0055088	541	lipid homeostasis	BP	0.979868	1
GO:0055089	117	fatty acid homeostasis	BP	0.739746	1
GO:0055093	98	response to hyperoxia	BP	0.849399	1
GO:0055114	6434	oxidation-reduction process	BP	0.547292	1
GO:0055117	372	regulation of cardiac muscle contraction	BP	0.491651	1
GO:0060021	1534	palate development	BP	0.994922	1
GO:0060037	353	pharyngeal system development	BP	0.915978	1
GO:0060038	366	cardiac muscle cell proliferation	BP	0.214984	1
GO:0060041	900	retina development in camera-type eye	BP	0.928265	1
GO:0060044	318	negative regulation of cardiac muscle cell proliferation	BP	0.993735	1
GO:0060045	558	positive regulation of cardiac muscle cell proliferation	BP	0.801358	1
GO:0060047	137	heart contraction	BP	0.422795	1
GO:0060048	553	cardiac muscle contraction	BP	0.962267	1
GO:0060065	217	uterus development	BP	0.967595	1
GO:0060068	186	vagina development	BP	0.997098	1
GO:0060070	995	canonical Wnt signaling pathway	BP	0.755051	1
GO:0060071	1119	Wnt signaling pathway, planar cell polarity pathway	BP	0.998245	1
GO:0060078	492	regulation of postsynaptic membrane potential	BP	0.809311	1
GO:0060079	1182	excitatory postsynaptic potential	BP	0.323236	1
GO:0060122	213	inner ear receptor stereocilium organization	BP	0.0582434	1
GO:0060134	105	prepulse inhibition	BP	0.475176	1
GO:0060135	249	maternal process involved in female pregnancy	BP	0.30639	1
GO:0060158	195	phospholipase C-activating dopamine receptor signaling pathway	BP	0.293512	1
GO:0060173	402	limb development	BP	0.910431	1
GO:0060213	235	positive regulation of nuclear-transcribed mRNA poly(A) tail shortening	BP	0.960472	1
GO:0060216	256	definitive hemopoiesis	BP	0.599231	1
GO:0060218	309	hematopoietic stem cell differentiation	BP	0.999678	1
GO:0060236	134	regulation of mitotic spindle organization	BP	0.495455	1
GO:0060252	274	positive regulation of glial cell proliferation	BP	0.926981	1
GO:0060271	3058	cilium assembly	BP	0.800158	1
GO:0060272	69	embryonic skeletal joint morphogenesis	BP	0.12628	1
GO:0060291	878	long-term synaptic potentiation	BP	0.413096	1
GO:0060292	441	long term synaptic depression	BP	0.584419	1
GO:0060294	110	cilium movement involved in cell motility	BP	0.921709	1
GO:0060306	285	regulation of membrane repolarization	BP	0.530489	1
GO:0060307	218	regulation of ventricular cardiac muscle cell membrane repolarization	BP	0.754767	1
GO:0060314	275	regulation of ryanodine-sensitive calcium-release channel activity	BP	0.372841	1
GO:0060317	223	cardiac epithelial to mesenchymal transition	BP	0.386637	1
GO:0060324	353	face development	BP	0.622073	1
GO:0060325	523	face morphogenesis	BP	0.996694	1
GO:0060326	772	cell chemotaxis	BP	0.993014	1
GO:0060334	195	regulation of interferon-gamma-mediated signaling pathway	BP	0.968474	1
GO:0060337	393	type I interferon signaling pathway	BP	0.802923	1
GO:0060338	211	regulation of type I interferon-mediated signaling pathway	BP	0.999517	1
GO:0060347	211	heart trabecula formation	BP	0.530349	1
GO:0060348	834	bone development	BP	0.968005	1
GO:0060349	424	bone morphogenesis	BP	0.410072	1
GO:0060384	520	innervation	BP	0.959725	1
GO:0060389	269	pathway-restricted SMAD protein phosphorylation	BP	0.962554	1
GO:0060391	371	positive regulation of SMAD protein import into nucleus	BP	0.837253	1
GO:0060394	175	negative regulation of pathway-restricted SMAD protein phosphorylation	BP	0.198648	1
GO:0060395	872	SMAD protein signal transduction	BP	0.8733	1
GO:0060397	268	JAK-STAT cascade involved in growth hormone signaling pathway	BP	0.976147	1
GO:0060402	361	calcium ion transport into cytosol	BP	0.876865	1
GO:0060411	207	cardiac septum morphogenesis	BP	0.249094	1
GO:0060412	456	ventricular septum morphogenesis	BP	0.38356	1
GO:0060413	197	atrial septum morphogenesis	BP	0.663405	1
GO:0060416	82	response to growth hormone	BP	0.277941	1
GO:0060425	52	lung morphogenesis	BP	0.336193	1
GO:0060441	215	epithelial tube branching involved in lung morphogenesis	BP	0.31557	1
GO:0060444	150	branching involved in mammary gland duct morphogenesis	BP	0.94374	1
GO:0060445	152	branching involved in salivary gland morphogenesis	BP	0.491587	1
GO:0060548	1155	negative regulation of cell death	BP	0.751989	1
GO:0060612	497	adipose tissue development	BP	0.956587	1
GO:0060644	112	mammary gland epithelial cell differentiation	BP	0.87192	1
GO:0060674	122	placenta blood vessel development	BP	0.687908	1
GO:0060707	122	trophoblast giant cell differentiation	BP	0.349573	1
GO:0060716	212	labyrinthine layer blood vessel development	BP	0.289977	1
[truncated: 340 more rows]

## Sheet: DMC_GO_gene_extenisn_10kb
Table S5. The enrichment analysis for age-induced differentially methylated cytosines (DMCs)
GO ID	nset	goNames	goOnt	P	FDR
GO:0051491	453	positive regulation of filopodium assembly	BP	1e-17	3.89667e-15
GO:0051895	308	negative regulation of focal adhesion assembly	BP	1e-17	3.89667e-15
GO:0071391	389	cellular response to estrogen stimulus	BP	1e-17	3.89667e-15
GO:0090316	296	positive regulation of intracellular protein transport	BP	1e-17	3.89667e-15
GO:2000114	499	regulation of establishment of cell polarity	BP	1e-17	3.89667e-15
GO:2000251	266	positive regulation of actin cytoskeleton reorganization	BP	1e-17	3.89667e-15
GO:0042594	483	response to starvation	BP	1.11022e-16	3.70814e-14
GO:0010595	587	positive regulation of endothelial cell migration	BP	2.22045e-16	5.76823e-14
GO:0032508	1164	DNA duplex unwinding	BP	2.22045e-16	5.76823e-14
GO:0034260	476	negative regulation of GTPase activity	BP	1.22125e-15	2.85527e-13
GO:0043085	727	positive regulation of catalytic activity	BP	3.99258e-12	8.48606e-10
GO:0016192	856	vesicle-mediated transport	BP	1.42717e-09	2.78061e-07
GO:0035082	1493	axoneme assembly	BP	3.55625e-09	6.39577e-07
GO:0007030	1013	Golgi organization	BP	2.59058e-08	4.32626e-06
GO:0090630	1056	activation of GTPase activity	BP	2.32172e-07	3.61878e-05
GO:2001214	302	positive regulation of vasculogenesis	BP	2.05242e-06	0.00029991
GO:0016310	2016	phosphorylation	BP	8.17919e-06	0.00112488
GO:0007283	6436	spermatogenesis	BP	9.9657e-06	0.00128877
GO:0098719	1471	sodium ion import across plasma membrane	BP	1.04733e-05	0.00128877
GO:0010613	1445	positive regulation of cardiac muscle hypertrophy	BP	3.92291e-05	0.00444736
GO:0043547	6196	positive regulation of GTPase activity	BP	3.99463e-05	0.00444736
GO:0036159	2310	inner dynein arm assembly	BP	4.2458e-05	0.00451213
GO:0023019	369	signal transduction involved in regulation of gene expression	BP	5.11037e-05	0.0051948
GO:0051453	1747	regulation of intracellular pH	BP	5.61905e-05	0.00525493
GO:0060285	2394	cilium-dependent cell motility	BP	5.56741e-05	0.00525493
GO:0036342	381	post-anal tail morphogenesis	BP	8.26903e-05	0.00743576
GO:0055119	1425	relaxation of cardiac muscle	BP	8.72397e-05	0.00755431
GO:0042130	1433	negative regulation of T cell proliferation	BP	0.000101114	0.00844299
GO:0030317	1923	flagellated sperm motility	BP	0.00012145	0.00979137
GO:0001541	1963	ovarian follicle development	BP	0.000136115	0.0106079
GO:0003341	2835	cilium movement	BP	0.000149107	0.0112456
GO:0001525	1856	angiogenesis	BP	0.000317067	0.0231657
GO:1902600	1705	hydrogen ion transmembrane transport	BP	0.000383439	0.0271661
GO:0070072	111	vacuolar proton-transporting V-type ATPase complex assembly	BP	0.000410478	0.0282264
GO:0007498	429	mesoderm development	BP	0.000452567	0.0302314
GO:0060292	251	long term synaptic depression	BP	0.000520902	0.0338297
GO:0010259	722	multicellular organism aging	BP	0.000566027	0.0357668
GO:0006139	306	nucleobase-containing compound metabolic process	BP	0.00062696	0.0385746
GO:0032688	164	negative regulation of interferon-beta production	BP	0.00076279	0.0457283
GO:0007266	1667	Rho protein signal transduction	BP	0.000934916	0.0546458
GO:0072358	169	cardiovascular system development	BP	0.0009914	0.056534
GO:0071300	906	cellular response to retinoic acid	BP	0.00112685	0.0627282
GO:2000146	518	negative regulation of cell motility	BP	0.0011836	0.0643548
GO:0006941	1390	striated muscle contraction	BP	0.00123566	0.0656583
GO:0000910	1462	cytokinesis	BP	0.0013617	0.0692096
GO:0090656	731	t-circle formation	BP	0.00135933	0.0692096
GO:0060070	837	canonical Wnt signaling pathway	BP	0.00180376	0.0897277
GO:0048706	595	embryonic skeletal system development	BP	0.00187142	0.0911537
GO:0006928	1656	movement of cell or subcellular component	BP	0.00201249	0.0941041
GO:0098869	509	cellular oxidant detoxification	BP	0.00198315	0.0941041
GO:0090136	540	epithelial cell-cell adhesion	BP	0.00206889	0.0948446
GO:0022038	189	corpus callosum development	BP	0.00254728	0.114529
GO:0071480	796	cellular response to gamma radiation	BP	0.00272177	0.120066
GO:0043406	1749	positive regulation of MAP kinase activity	BP	0.00279664	0.121084
GO:0060349	465	bone morphogenesis	BP	0.00285129	0.121206
GO:0000723	896	telomere maintenance	BP	0.00300963	0.124828
GO:0030517	219	negative regulation of axon extension	BP	0.00309668	0.124828
GO:0034613	678	cellular protein localization	BP	0.00306513	0.124828
GO:0021510	284	spinal cord development	BP	0.00468316	0.18558
GO:0007568	2283	aging	BP	0.00494028	0.192506
GO:0030154	5973	cell differentiation	BP	0.00548951	0.210401
GO:0006259	743	DNA metabolic process	BP	0.00589301	0.218851
GO:0006904	872	vesicle docking involved in exocytosis	BP	0.00599078	0.218851
GO:0007035	159	vacuolar acidification	BP	0.0059742	0.218851
GO:0003407	187	neural retina development	BP	0.00663044	0.238492
GO:0000732	850	strand displacement	BP	0.00710876	0.251822
GO:0031103	597	axon regeneration	BP	0.00727946	0.25402
GO:0006633	387	fatty acid biosynthetic process	BP	0.00767853	0.264006
GO:0031297	824	replication fork processing	BP	0.00789794	0.267614
GO:0000731	872	DNA synthesis involved in DNA repair	BP	0.0101066	0.337559
GO:0006465	1380	signal peptide processing	BP	0.0106107	0.340114
GO:0031623	311	receptor internalization	BP	0.0103734	0.340114
GO:0035235	341	ionotropic glutamate receptor signaling pathway	BP	0.0106195	0.340114
GO:0046839	231	phospholipid dephosphorylation	BP	0.0120414	0.380442
GO:0035023	2097	regulation of Rho protein signal transduction	BP	0.012756	0.397648
GO:0009306	729	protein secretion	BP	0.0140081	0.425429
GO:0032007	474	negative regulation of TOR signaling	BP	0.0140111	0.425429
GO:0045880	701	positive regulation of smoothened signaling pathway	BP	0.0150952	0.452469
GO:0000028	387	ribosomal small subunit assembly	BP	0.0156662	0.46364
GO:0006359	213	regulation of transcription from RNA polymerase III promoter	BP	0.0164009	0.479315
GO:0006284	807	base-excision repair	BP	0.0169589	0.481797
GO:0043523	187	regulation of neuron apoptotic process	BP	0.0173101	0.481797
GO:0072657	187	protein localization to membrane	BP	0.0173101	0.481797
GO:2001240	806	negative regulation of extrinsic apoptotic signaling pathway in absence of ligand	BP	0.0167065	0.481797
GO:0022904	1389	respiratory electron transport chain	BP	0.0175913	0.483864
GO:0006302	1117	double-strand break repair	BP	0.0184961	0.502837
GO:0030010	1652	establishment of cell polarity	BP	0.0210633	0.566045
GO:0051149	664	positive regulation of muscle cell differentiation	BP	0.023866	0.634077
GO:0007569	833	cell aging	BP	0.0246548	0.647674
GO:0050905	171	neuromuscular process	BP	0.0253781	0.659266
GO:0007616	319	long-term memory	BP	0.0266214	0.683965
GO:0017157	773	regulation of exocytosis	BP	0.0273219	0.694333
GO:0051290	177	protein heterotetramerization	BP	0.0307272	0.772475
GO:0001676	151	long-chain fatty acid metabolic process	BP	0.0327428	0.81224
GO:0001756	652	somitogenesis	BP	0.0330038	0.81224
GO:0046949	180	fatty-acyl-CoA biosynthetic process	BP	0.0336761	0.820153
GO:0008015	1564	blood circulation	BP	0.0355367	0.847804
GO:0051865	792	protein autoubiquitination	BP	0.0354453	0.847804
GO:0042573	75	retinoic acid metabolic process	BP	0.0367021	0.858096
GO:0090305	1317	nucleic acid phosphodiester bond hydrolysis	BP	0.0364456	0.858096
GO:0003007	699	heart morphogenesis	BP	0.0400032	0.918112
GO:0030509	1009	BMP signaling pathway	BP	0.0400545	0.918112
GO:0006801	1475	superoxide metabolic process	BP	0.0422303	0.958586
GO:0071805	2761	potassium ion transmembrane transport	BP	0.0433812	0.975243
GO:0000002	63	mitochondrial genome maintenance	BP	1	1
GO:0000027	46	ribosomal large subunit assembly	BP	1	1
GO:0000045	403	autophagosome assembly	BP	0.999483	1
GO:0000060	122	protein import into nucleus, translocation	BP	0.951079	1
GO:0000070	86	mitotic sister chromatid segregation	BP	1	1
GO:0000077	216	DNA damage checkpoint	BP	0.775191	1
GO:0000079	137	regulation of cyclin-dependent protein serine/threonine kinase activity	BP	0.966247	1
GO:0000082	746	G1/S transition of mitotic cell cycle	BP	0.99994	1
GO:0000083	82	regulation of transcription involved in G1/S transition of mitotic cell cycle	BP	0.598119	1
GO:0000086	1395	G2/M transition of mitotic cell cycle	BP	0.982786	1
GO:0000122	6470	negative regulation of transcription from RNA polymerase II promoter	BP	1	1
GO:0000132	322	establishment of mitotic spindle orientation	BP	0.996859	1
GO:0000165	2446	MAPK cascade	BP	0.999097	1
GO:0000183	61	chromatin silencing at rDNA	BP	0.778761	1
GO:0000184	487	nuclear-transcribed mRNA catabolic process, nonsense-mediated decay	BP	0.751756	1
GO:0000185	108	activation of MAPKKK activity	BP	0.492981	1
GO:0000186	371	activation of MAPKK activity	BP	1	1
GO:0000187	831	activation of MAPK activity	BP	0.86187	1
GO:0000188	120	inactivation of MAPK activity	BP	0.948597	1
GO:0000209	1950	protein polyubiquitination	BP	0.999294	1
GO:0000226	781	microtubule cytoskeleton organization	BP	0.999999	1
GO:0000244	63	spliceosomal tri-snRNP complex assembly	BP	0.789439	1
GO:0000245	97	spliceosomal complex assembly	BP	0.909193	1
GO:0000266	103	mitochondrial fission	BP	0.92172	1
GO:0000278	806	mitotic cell cycle	BP	0.988135	1
GO:0000281	539	mitotic cytokinesis	BP	0.991049	1
GO:0000289	191	nuclear-transcribed mRNA poly(A) tail shortening	BP	1	1
GO:0000290	101	deadenylation-dependent decapping of nuclear-transcribed mRNA	BP	0.449127	1
GO:0000338	26	protein deneddylation	BP	1	1
GO:0000375	142	RNA splicing, via transesterification reactions	BP	0.676699	1
GO:0000380	240	alternative mRNA splicing, via spliceosome	BP	0.933984	1
GO:0000381	285	regulation of alternative mRNA splicing, via spliceosome	BP	0.999135	1
GO:0000387	101	spliceosomal snRNP assembly	BP	0.917749	1
GO:0000398	1260	mRNA splicing, via spliceosome	BP	0.975546	1
GO:0000413	164	protein peptidyl-prolyl isomerization	BP	0.766415	1
GO:0000422	248	autophagy of mitochondrion	BP	0.997837	1
GO:0000460	129	maturation of 5.8S rRNA	BP	0.38686	1
GO:0000462	487	maturation of SSU-rRNA from tricistronic rRNA transcript (SSU-rRNA, 5.8S rRNA, LSU-rRNA)	BP	0.0926788	1
GO:0000470	50	maturation of LSU-rRNA	BP	1	1
GO:0000712	78	resolution of meiotic recombination intermediates	BP	1	1
GO:0000715	70	nucleotide-excision repair, DNA damage recognition	BP	0.822915	1
GO:0000717	91	nucleotide-excision repair, DNA duplex unwinding	BP	0.384038	1
GO:0000724	1299	double-strand break repair via homologous recombination	BP	0.300942	1
GO:0000729	138	DNA double-strand break processing	BP	0.853229	1
GO:0000902	659	cell morphogenesis	BP	0.999926	1
GO:0000920	228	cell separation after cytokinesis	BP	0.656144	1
GO:0000956	80	nuclear-transcribed mRNA catabolic process	BP	1	1
GO:0001501	807	skeletal system development	BP	0.957738	1
GO:0001502	211	cartilage condensation	BP	0.58849	1
GO:0001503	524	ossification	BP	0.999767	1
GO:0001508	213	action potential	BP	0.967386	1
GO:0001516	58	prostaglandin biosynthetic process	BP	0.761721	1
GO:0001523	285	retinoid metabolic process	BP	0.970938	1
GO:0001556	120	oocyte maturation	BP	0.337032	1
GO:0001558	1828	regulation of cell growth	BP	0.0529168	1
GO:0001568	477	blood vessel development	BP	0.946734	1
GO:0001569	232	branching involved in blood vessel morphogenesis	BP	0.978091	1
GO:0001570	759	vasculogenesis	BP	0.0559963	1
GO:0001578	256	microtubule bundle formation	BP	0.998226	1
GO:0001580	35	detection of chemical stimulus involved in sensory perception of bitter taste	BP	0.57915	1
GO:0001649	797	osteoblast differentiation	BP	0.999978	1
GO:0001654	268	eye development	BP	0.960182	1
GO:0001655	63	urogenital system development	BP	0.789439	1
GO:0001656	286	metanephros development	BP	0.999156	1
GO:0001657	435	ureteric bud development	BP	0.907565	1
GO:0001658	420	branching involved in ureteric bud morphogenesis	BP	0.888519	1
GO:0001659	183	temperature homeostasis	BP	1	1
GO:0001662	444	behavioral fear response	BP	0.292599	1
GO:0001666	1435	response to hypoxia	BP	0.954712	1
GO:0001675	66	acrosome assembly	BP	1	1
GO:0001678	105	cellular glucose homeostasis	BP	1	1
GO:0001682	62	tRNA 5'-leader removal	BP	1	1
GO:0001701	1485	in utero embryonic development	BP	0.999471	1
GO:0001702	168	gastrulation with mouth forming second	BP	0.918351	1
GO:0001706	50	endoderm formation	BP	0.709586	1
GO:0001707	235	mesoderm formation	BP	1	1
GO:0001708	89	cell fate specification	BP	0.889321	1
GO:0001709	126	cell fate determination	BP	0.955688	1
GO:0001736	52	establishment of planar polarity	BP	0.363695	1
GO:0001755	157	neural crest cell migration	BP	0.89848	1
GO:0001764	1698	neuron migration	BP	0.86596	1
GO:0001771	170	immunological synapse formation	BP	0.985084	1
GO:0001774	47	microglial cell activation	BP	1	1
GO:0001779	63	natural killer cell differentiation	BP	1	1
GO:0001782	166	B cell homeostasis	BP	0.915034	1
GO:0001816	145	cytokine production	BP	1	1
GO:0001817	98	regulation of cytokine production	BP	1	1
GO:0001819	56	positive regulation of cytokine production	BP	0.749637	1
GO:0001822	781	kidney development	BP	0.717052	1
GO:0001823	100	mesonephros development	BP	0.704508	1
GO:0001824	71	blastocyst development	BP	0.827241	1
GO:0001829	86	trophectodermal cell differentiation	BP	0.624032	1
GO:0001833	70	inner cell mass cell proliferation	BP	0.822915	1
GO:0001836	83	release of cytochrome c from mitochondria	BP	0.871611	1
GO:0001837	352	epithelial to mesenchymal transition	BP	0.757564	1
GO:0001843	1041	neural tube closure	BP	0.0567747	1
GO:0001881	58	receptor recycling	BP	1	1
GO:0001886	201	endothelial cell morphogenesis	BP	0.367841	1
GO:0001889	760	liver development	BP	0.758994	1
GO:0001890	350	placenta development	BP	0.991663	1
GO:0001892	196	embryonic placenta development	BP	0.859619	1
GO:0001894	409	tissue homeostasis	BP	0.668946	1
GO:0001895	139	retina homeostasis	BP	0.856011	1
GO:0001916	109	positive regulation of T cell mediated cytotoxicity	BP	0.74827	1
GO:0001921	159	positive regulation of receptor recycling	BP	1	1
GO:0001932	373	regulation of protein phosphorylation	BP	0.999902	1
GO:0001933	461	negative regulation of protein phosphorylation	BP	0.999123	1
GO:0001934	979	positive regulation of protein phosphorylation	BP	0.998992	1
GO:0001935	91	endothelial cell proliferation	BP	0.894663	1
GO:0001937	288	negative regulation of endothelial cell proliferation	BP	0.999197	1
GO:0001938	604	positive regulation of endothelial cell proliferation	BP	0.801917	1
GO:0001942	315	hair follicle development	BP	0.996337	1
GO:0001944	38	vasculature development	BP	1	1
GO:0001946	102	lymphangiogenesis	BP	1	1
GO:0001947	415	heart looping	BP	0.974622	1
GO:0001952	115	regulation of cell-matrix adhesion	BP	0.941828	1
GO:0001953	104	negative regulation of cell-matrix adhesion	BP	1	1
GO:0001954	465	positive regulation of cell-matrix adhesion	BP	0.700145	1
GO:0001958	296	endochondral ossification	BP	0.850391	1
GO:0001963	31	synaptic transmission, dopaminergic	BP	1	1
GO:0001964	98	startle response	BP	0.911412	1
GO:0001967	56	suckling behavior	BP	1	1
GO:0001974	205	blood vessel remodeling	BP	0.739526	1
GO:0001975	127	response to amphetamine	BP	0.956771	1
GO:0002009	100	morphogenesis of an epithelium	BP	0.915689	1
GO:0002026	145	regulation of the force of heart contraction	BP	0.972309	1
GO:0002027	262	regulation of heart rate	BP	0.618784	1
GO:0002028	103	regulation of sodium ion transport	BP	0.719759	1
GO:0002031	33	G-protein coupled receptor internalization	BP	1	1
GO:0002040	382	sprouting angiogenesis	BP	0.957156	1
GO:0002042	101	cell migration involved in sprouting angiogenesis	BP	0.449127	1
GO:0002052	154	positive regulation of neuroblast proliferation	BP	1	1
GO:0002053	273	positive regulation of mesenchymal cell proliferation	BP	0.990862	1
GO:0002062	298	chondrocyte differentiation	BP	1	1
GO:0002063	182	chondrocyte development	BP	0.938369	1
GO:0002064	146	epithelial cell development	BP	0.87417	1
GO:0002076	198	osteoblast development	BP	0.992541	1
GO:0002087	48	regulation of respiratory gaseous exchange by neurological system process	BP	1	1
GO:0002088	276	lens development in camera-type eye	BP	0.805648	1
GO:0002092	244	positive regulation of receptor internalization	BP	0.997612	1
GO:0002181	43	cytoplasmic translation	BP	1	1
GO:0002218	97	activation of innate immune response	BP	1	1
GO:0002223	806	stimulatory C-type lectin receptor signaling pathway	BP	0.997716	1
GO:0002224	186	toll-like receptor signaling pathway	BP	0.943171	1
GO:0002230	123	positive regulation of defense response to virus by host	BP	1	1
GO:0002244	583	hematopoietic progenitor cell differentiation	BP	0.999992	1
GO:0002250	728	adaptive immune response	BP	0.967976	1
GO:0002376	76	immune system process	BP	1	1
GO:0002407	80	dendritic cell chemotaxis	BP	1	1
GO:0002437	73	inflammatory response to antigenic stimulus	BP	1	1
GO:0002474	202	antigen processing and presentation of peptide antigen via MHC class I	BP	0.872918	1
GO:0002479	316	antigen processing and presentation of exogenous peptide antigen via MHC class I, TAP-dependent	BP	0.886223	1
GO:0002523	19	leukocyte migration involved in inflammatory response	BP	1	1
GO:0002526	44	acute inflammatory response	BP	1	1
GO:0002548	113	monocyte chemotaxis	BP	1	1
GO:0002576	594	platelet degranulation	BP	0.953977	1
GO:0002687	73	positive regulation of leukocyte migration	BP	1	1
GO:0002690	43	positive regulation of leukocyte chemotaxis	BP	0.654694	1
GO:0002755	115	MyD88-dependent toll-like receptor signaling pathway	BP	1	1
GO:0002756	86	MyD88-independent toll-like receptor signaling pathway	BP	0.624032	1
GO:0002931	315	response to ischemia	BP	1	1
GO:0003009	154	skeletal muscle contraction	BP	0.728454	1
GO:0003014	107	renal system process	BP	0.929095	1
GO:0003016	29	respiratory system process	BP	1	1
GO:0003091	285	renal water homeostasis	BP	0.992951	1
GO:0003148	452	outflow tract septum morphogenesis	BP	0.925712	1
GO:0003151	334	outflow tract morphogenesis	BP	0.999743	1
GO:0003181	95	atrioventricular valve morphogenesis	BP	1	1
GO:0003184	59	pulmonary valve morphogenesis	BP	0.767542	1
GO:0003198	75	epithelial to mesenchymal transition involved in endocardial cushion formation	BP	0.549589	1
GO:0003203	81	endocardial cushion morphogenesis	BP	0.8651	1
GO:0003215	80	cardiac right ventricle morphogenesis	BP	0.861721	1
GO:0003222	270	ventricular trabecula myocardium morphogenesis	BP	0.897517	1
GO:0003281	219	ventricular septum development	BP	1	1
GO:0003323	127	type B pancreatic cell development	BP	0.819237	1
GO:0003333	121	amino acid transmembrane transport	BP	0.569436	1
GO:0003334	97	keratinocyte development	BP	1	1
GO:0003351	74	epithelial cilium movement	BP	0.270654	1
GO:0003376	33	sphingosine-1-phosphate signaling pathway	BP	1	1
GO:0003382	143	epithelial cell morphogenesis	BP	1	1
GO:0005513	126	detection of calcium ion	BP	0.596875	1
GO:0005975	523	carbohydrate metabolic process	BP	0.995966	1
GO:0005977	251	glycogen metabolic process	BP	0.577291	1
GO:0005978	64	glycogen biosynthetic process	BP	0.465356	1
GO:0005980	88	glycogen catabolic process	BP	0.636495	1
GO:0006006	236	glucose metabolic process	BP	0.685383	1
GO:0006024	329	glycosaminoglycan biosynthetic process	BP	0.999709	1
GO:0006027	171	glycosaminoglycan catabolic process	BP	0.405981	1
GO:0006044	26	N-acetylglucosamine metabolic process	BP	1	1
GO:0006090	120	pyruvate metabolic process	BP	0.794075	1
GO:0006091	215	generation of precursor metabolites and energy	BP	0.968715	1
GO:0006094	221	gluconeogenesis	BP	0.995779	1
GO:0006096	107	glycolytic process	BP	0.929095	1
GO:0006098	59	pentose-phosphate shunt	BP	1	1
GO:0006099	237	tricarboxylic acid cycle	BP	0.980285	1
GO:0006103	139	2-oxoglutarate metabolic process	BP	0.441583	1
GO:0006107	93	oxaloacetate metabolic process	BP	0.192963	1
GO:0006110	264	regulation of glycolytic process	BP	0.98891	1
GO:0006112	104	energy reserve metabolic process	BP	1	1
GO:0006120	171	mitochondrial electron transport, NADH to ubiquinone	BP	0.790328	1
GO:0006122	21	mitochondrial electron transport, ubiquinol to cytochrome c	BP	1	1
GO:0006123	94	mitochondrial electron transport, cytochrome c to oxygen	BP	1	1
GO:0006165	104	nucleoside diphosphate phosphorylation	BP	0.724693	1
GO:0006171	147	cAMP biosynthetic process	BP	0.973646	1
GO:0006182	186	cGMP biosynthetic process	BP	1	1
GO:0006183	36	GTP biosynthetic process	BP	1	1
GO:0006198	260	cAMP catabolic process	BP	0.880634	1
GO:0006241	52	CTP biosynthetic process	BP	1	1
GO:0006260	1374	DNA replication	BP	0.295826	1
GO:0006261	132	DNA-dependent DNA replication	BP	0.961802	1
GO:0006270	243	DNA replication initiation	BP	1	1
GO:0006275	64	regulation of DNA replication	BP	0.794583	1
GO:0006281	1193	DNA repair	BP	0.997278	1
GO:0006283	264	transcription-coupled nucleotide-excision repair	BP	0.887659	1
GO:0006289	186	nucleotide-excision repair	BP	1	1
GO:0006293	116	nucleotide-excision repair, preincision complex stabilization	BP	0.54087	1
GO:0006294	142	nucleotide-excision repair, preincision complex assembly	BP	0.676699	1
GO:0006295	116	nucleotide-excision repair, DNA incision, 3'-to lesion	BP	0.54087	1
GO:0006296	149	nucleotide-excision repair, DNA incision, 5'-to lesion	BP	0.494751	1
GO:0006297	77	nucleotide-excision repair, DNA gap filling	BP	0.563867	1
GO:0006298	148	mismatch repair	BP	0.878957	1
GO:0006301	70	postreplication repair	BP	0.822915	1
GO:0006303	424	double-strand break repair via nonhomologous end joining	BP	0.587843	1
GO:0006306	187	DNA methylation	BP	0.672209	1
GO:0006309	83	apoptotic DNA fragmentation	BP	1	1
GO:0006310	361	DNA recombination	BP	0.521398	1
GO:0006325	228	chromatin organization	BP	0.996451	1
GO:0006334	368	nucleosome assembly	BP	0.97977	1
GO:0006335	33	DNA replication-dependent nucleosome assembly	BP	1	1
GO:0006336	12	DNA replication-independent nucleosome assembly	BP	1	1
GO:0006337	50	nucleosome disassembly	BP	1	1
GO:0006338	610	chromatin remodeling	BP	0.727267	1
GO:0006342	160	chromatin silencing	BP	0.904307	1
GO:0006349	133	regulation of gene expression by genetic imprinting	BP	0.838571	1
GO:0006351	11077	transcription, DNA-templated	BP	0.845776	1
GO:0006352	209	DNA-templated transcription, initiation	BP	1	1
GO:0006355	6816	regulation of transcription, DNA-templated	BP	0.999761	1
GO:0006357	3633	regulation of transcription from RNA polymerase II promoter	BP	0.841887	1
GO:0006361	137	transcription initiation from RNA polymerase I promoter	BP	1	1
GO:0006362	143	transcription elongation from RNA polymerase I promoter	BP	1	1
GO:0006363	127	termination of RNA polymerase I transcription	BP	1	1
GO:0006364	835	rRNA processing	BP	0.866464	1
GO:0006366	3675	transcription from RNA polymerase II promoter	BP	1	1
GO:0006367	1677	transcription initiation from RNA polymerase II promoter	BP	0.999994	1
GO:0006368	622	transcription elongation from RNA polymerase II promoter	BP	0.999843	1
GO:0006369	385	termination of RNA polymerase II transcription	BP	0.909623	1
GO:0006370	157	7-methylguanosine mRNA capping	BP	1	1
GO:0006376	123	mRNA splice site selection	BP	0.952274	1
GO:0006378	189	mRNA polyadenylation	BP	0.946536	1
GO:0006379	93	mRNA cleavage	BP	0.397235	1
GO:0006383	135	transcription from RNA polymerase III promoter	BP	1	1
GO:0006388	85	tRNA splicing, via endonucleolytic cleavage and ligation	BP	0.877809	1
GO:0006396	456	RNA processing	BP	0.987113	1
GO:0006397	1095	mRNA processing	BP	0.99957	1
GO:0006400	195	tRNA modification	BP	0.952705	1
GO:0006401	217	RNA catabolic process	BP	0.437137	1
GO:0006402	72	mRNA catabolic process	BP	1	1
GO:0006405	240	RNA export from nucleus	BP	0.699355	1
GO:0006406	622	mRNA export from nucleus	BP	0.93868	1
GO:0006409	240	tRNA export from nucleus	BP	0.981498	1
GO:0006412	1086	translation	BP	0.782903	1
GO:0006413	501	translational initiation	BP	0.961747	1
GO:0006414	42	translational elongation	BP	1	1
GO:0006417	482	regulation of translation	BP	0.631021	1
GO:0006418	225	tRNA aminoacylation for protein translation	BP	0.974617	1
GO:0006446	250	regulation of translational initiation	BP	0.985039	1
GO:0006450	59	regulation of translational fidelity	BP	1	1
GO:0006457	1229	protein folding	BP	0.988186	1
GO:0006458	67	'de novo' protein folding	BP	1	1
GO:0006461	1085	protein complex assembly	BP	0.999994	1
GO:0006464	715	cellular protein modification process	BP	0.758225	1
GO:0006468	4258	protein phosphorylation	BP	0.999969	1
GO:0006469	851	negative regulation of protein kinase activity	BP	0.423259	1
GO:0006470	1485	protein dephosphorylation	BP	0.955624	1
GO:0006471	103	protein ADP-ribosylation	BP	1	1
GO:0006476	106	protein deacetylation	BP	0.734341	1
GO:0006479	198	protein methylation	BP	0.992541	1
GO:0006486	497	protein glycosylation	BP	0.982473	1
GO:0006487	197	protein N-linked glycosylation	BP	0.992354	1
GO:0006488	54	dolichol-linked oligosaccharide biosynthetic process	BP	1	1
GO:0006491	195	N-glycan processing	BP	0.857287	1
GO:0006493	487	protein O-linked glycosylation	BP	0.751756	1
GO:0006497	128	protein lipidation	BP	0.957828	1
GO:0006501	598	C-terminal protein lipidation	BP	0.996658	1
GO:0006506	134	GPI anchor biosynthetic process	BP	1	1
GO:0006508	3014	proteolysis	BP	0.997083	1
GO:0006509	179	membrane protein ectodomain proteolysis	BP	1	1
GO:0006511	846	ubiquitin-dependent protein catabolic process	BP	0.999999	1
GO:0006513	244	protein monoubiquitination	BP	0.997612	1
GO:0006520	122	cellular amino acid metabolic process	BP	0.575016	1
GO:0006521	216	regulation of cellular amino acid metabolic process	BP	0.96936	1
GO:0006536	68	glutamate metabolic process	BP	1	1
GO:0006541	81	glutamine metabolic process	BP	1	1
GO:0006554	100	lysine catabolic process	BP	0.915689	1
GO:0006559	45	L-phenylalanine catabolic process	BP	1	1
GO:0006605	314	protein targeting	BP	0.999578	1
GO:0006606	254	protein import into nucleus	BP	0.948619	1
GO:0006607	156	NLS-bearing protein import into nucleus	BP	0.978908	1
GO:0006611	282	protein export from nucleus	BP	0.820078	1
GO:0006612	224	protein targeting to membrane	BP	0.912601	1
GO:0006614	208	SRP-dependent cotranslational protein targeting to membrane	BP	0.575819	1
GO:0006622	97	protein targeting to lysosome	BP	1	1
GO:0006626	70	protein targeting to mitochondrion	BP	0.822915	1
GO:0006629	603	lipid metabolic process	BP	0.999061	1
GO:0006631	252	fatty acid metabolic process	BP	0.738654	1
GO:0006635	222	fatty acid beta-oxidation	BP	0.909523	1
GO:0006636	95	unsaturated fatty acid biosynthetic process	BP	0.904588	1
GO:0006637	423	acyl-CoA metabolic process	BP	0.15792	1
GO:0006641	183	triglyceride metabolic process	BP	0.655722	1
GO:0006644	504	phospholipid metabolic process	BP	0.254389	1
GO:0006646	54	phosphatidylethanolamine biosynthetic process	BP	0.381226	1
GO:0006654	280	phosphatidic acid biosynthetic process	BP	0.9681	1
GO:0006656	165	phosphatidylcholine biosynthetic process	BP	0.983119	1
GO:0006661	671	phosphatidylinositol biosynthetic process	BP	0.759498	1
GO:0006665	51	sphingolipid metabolic process	BP	0.354858	1
GO:0006672	107	ceramide metabolic process	BP	1	1
GO:0006687	330	glycosphingolipid metabolic process	BP	0.906687	1
GO:0006691	67	leukotriene metabolic process	BP	0.809274	1
GO:0006693	56	prostaglandin metabolic process	BP	0.749637	1
GO:0006694	188	steroid biosynthetic process	BP	0.945436	1
GO:0006695	154	cholesterol biosynthetic process	BP	0.176394	1
GO:0006699	154	bile acid biosynthetic process	BP	0.892324	1
GO:0006703	71	estrogen biosynthetic process	BP	1	1
GO:0006707	41	cholesterol catabolic process	BP	1	1
GO:0006730	161	one-carbon metabolic process	BP	0.906179	1
GO:0006744	49	ubiquinone biosynthetic process	BP	1	1
GO:0006749	118	glutathione metabolic process	BP	0.786336	1
GO:0006750	166	glutathione biosynthetic process	BP	1	1
GO:0006754	172	ATP biosynthetic process	BP	0.985804	1
GO:0006768	285	biotin metabolic process	BP	0.999135	1
GO:0006783	79	heme biosynthetic process	BP	1	1
GO:0006790	64	sulfur compound metabolic process	BP	0.794583	1
GO:0006796	326	phosphate-containing compound metabolic process	BP	0.901195	1
GO:0006805	595	xenobiotic metabolic process	BP	0.289762	1
GO:0006809	166	nitric oxide biosynthetic process	BP	0.915034	1
GO:0006810	2648	transport	BP	0.997662	1
GO:0006811	790	ion transport	BP	0.971549	1
GO:0006812	241	cation transport	BP	0.841845	1
GO:0006813	729	potassium ion transport	BP	0.999916	1
GO:0006814	424	sodium ion transport	BP	0.992611	1
GO:0006816	681	calcium ion transport	BP	0.904575	1
GO:0006820	117	anion transport	BP	0.320442	1
GO:0006821	249	chloride transport	BP	0.406895	1
GO:0006825	30	copper ion transport	BP	1	1
GO:0006833	44	water transport	BP	0.663129	1
GO:0006836	238	neurotransmitter transport	BP	0.980698	1
GO:0006839	331	mitochondrial transport	BP	0.997424	1
GO:0006851	156	mitochondrial calcium ion transmembrane transport	BP	0.978908	1
GO:0006853	149	carnitine shuttle	BP	0.974919	1
GO:0006855	304	drug transmembrane transport	BP	0.995339	1
GO:0006865	130	amino acid transport	BP	0.959864	1
GO:0006869	865	lipid transport	BP	0.710992	1
GO:0006874	612	cellular calcium ion homeostasis	BP	0.963414	1
GO:0006878	38	cellular copper ion homeostasis	BP	1	1
GO:0006879	255	cellular iron ion homeostasis	BP	0.998181	1
GO:0006882	98	cellular zinc ion homeostasis	BP	0.911412	1
GO:0006883	118	cellular sodium ion homeostasis	BP	0.786336	1
GO:0006885	94	regulation of pH	BP	1	1
GO:0006886	1770	intracellular protein transport	BP	1	1
GO:0006887	486	exocytosis	BP	0.979195	1
GO:0006888	1293	ER to Golgi vesicle-mediated transport	BP	0.56651	1
GO:0006890	588	retrograde vesicle-mediated transport, Golgi to ER	BP	0.999993	1
GO:0006891	207	intra-Golgi vesicle-mediated transport	BP	0.883136	1
GO:0006892	230	post-Golgi vesicle-mediated transport	BP	1	1
GO:0006893	317	Golgi to plasma membrane transport	BP	0.787608	1
GO:0006895	188	Golgi to endosome transport	BP	1	1
GO:0006897	1304	endocytosis	BP	0.999985	1
GO:0006898	1416	receptor-mediated endocytosis	BP	0.997486	1
GO:0006906	439	vesicle fusion	BP	0.998617	1
GO:0006909	250	phagocytosis	BP	0.997941	1
GO:0006911	330	phagocytosis, engulfment	BP	0.961112	1
GO:0006913	55	nucleocytoplasmic transport	BP	1	1
GO:0006914	907	autophagy	BP	0.998787	1
GO:0006915	3765	apoptotic process	BP	0.999995	1
GO:0006919	376	activation of cysteine-type endopeptidase activity involved in apoptotic process	BP	0.999052	1
GO:0006935	654	chemotaxis	BP	0.999641	1
GO:0006936	753	muscle contraction	BP	0.997977	1
GO:0006939	252	smooth muscle contraction	BP	0.275968	1
GO:0006940	97	regulation of smooth muscle contraction	BP	1	1
GO:0006950	363	response to stress	BP	0.784316	1
GO:0006952	432	defense response	BP	0.903995	1
GO:0006953	108	acute-phase response	BP	0.743698	1
GO:0006954	1854	inflammatory response	BP	0.999997	1
GO:0006955	1652	immune response	BP	0.999978	1
GO:0006956	148	complement activation	BP	0.703439	1
GO:0006958	203	complement activation, classical pathway	BP	0.732601	1
GO:0006959	319	humoral immune response	BP	0.996645	1
GO:0006968	299	cellular defense response	BP	0.935147	1
GO:0006970	267	response to osmotic stress	BP	0.959445	1
GO:0006974	3429	cellular response to DNA damage stimulus	BP	0.256924	1
GO:0006977	311	DNA damage response, signal transduction by p53 class mediator resulting in cell cycle arrest	BP	0.772458	1
GO:0006978	98	DNA damage response, signal transduction by p53 class mediator resulting in transcription of p21 class mediator	BP	0.429859	1
GO:0006979	1214	response to oxidative stress	BP	0.181114	1
GO:0006986	186	response to unfolded protein	BP	0.943171	1
GO:0006995	98	cellular response to nitrogen starvation	BP	0.911412	1
GO:0006996	71	organelle organization	BP	1	1
GO:0006997	317	nucleus organization	BP	0.951685	1
GO:0006998	144	nuclear envelope organization	BP	0.971615	1
GO:0007004	67	telomere maintenance via telomerase	BP	0.809274	1
GO:0007005	456	mitochondrion organization	BP	0.987113	1
GO:0007009	237	plasma membrane organization	BP	0.930383	1
GO:0007010	1341	cytoskeleton organization	BP	0.999999	1
GO:0007015	995	actin filament organization	BP	0.249082	1
GO:0007016	205	cytoskeletal anchoring at plasma membrane	BP	0.993728	1
GO:0007017	99	microtubule-based process	BP	0.699273	1
GO:0007018	611	microtubule-based movement	BP	0.997326	1
GO:0007020	223	microtubule nucleation	BP	0.911074	1
GO:0007026	155	negative regulation of microtubule depolymerization	BP	1	1
GO:0007029	183	endoplasmic reticulum organization	BP	1	1
GO:0007031	139	peroxisome organization	BP	1	1
GO:0007032	523	endosome organization	BP	0.401652	1
GO:0007034	135	vacuolar transport	BP	0.643297	1
GO:0007040	579	lysosome organization	BP	0.25406	1
GO:0007041	101	lysosomal transport	BP	0.917749	1
GO:0007043	169	cell-cell junction assembly	BP	0.98471	1
GO:0007049	1611	cell cycle	BP	1	1
GO:0007050	1157	cell cycle arrest	BP	0.99998	1
GO:0007051	139	spindle organization	BP	0.967877	1
GO:0007052	296	mitotic spindle organization	BP	0.999341	1
GO:0007059	415	chromosome segregation	BP	0.997737	1
GO:0007062	760	sister chromatid cohesion	BP	0.995395	1
GO:0007076	156	mitotic chromosome condensation	BP	0.736415	1
GO:0007077	362	mitotic nuclear envelope disassembly	BP	0.877623	1
GO:0007080	320	mitotic metaphase plate congression	BP	0.892432	1
GO:0007084	62	mitotic nuclear envelope reassembly	BP	1	1
GO:0007088	225	regulation of mitotic nuclear division	BP	0.996177	1
GO:0007093	199	mitotic cell cycle checkpoint	BP	0.215545	1
GO:0007094	147	mitotic spindle assembly checkpoint	BP	0.973646	1
GO:0007095	131	mitotic G2 DNA damage checkpoint	BP	0.832345	1
GO:0007096	71	regulation of exit from mitosis	BP	0.827241	1
GO:0007097	164	nuclear migration	BP	0.982696	1
GO:0007098	228	centrosome cycle	BP	0.976166	1
GO:0007099	135	centriole replication	BP	1	1
GO:0007129	105	synapsis	BP	0.47439	1
GO:0007130	99	synaptonemal complex assembly	BP	0.913577	1
GO:0007131	228	reciprocal meiotic recombination	BP	0.996451	1
GO:0007140	178	male meiotic nuclear division	BP	1	1
GO:0007141	114	male meiosis I	BP	1	1
GO:0007154	252	cell communication	BP	0.985663	1
GO:0007155	4683	cell adhesion	BP	0.993071	1
GO:0007156	1406	homophilic cell adhesion via plasma membrane adhesion molecules	BP	0.999941	1
GO:0007157	442	heterophilic cell-cell adhesion via plasma membrane cell adhesion molecules	BP	0.999786	1
GO:0007158	245	neuron cell-cell adhesion	BP	0.251911	1
GO:0007159	271	leukocyte cell-cell adhesion	BP	0.130201	1
GO:0007160	763	cell-matrix adhesion	BP	0.989952	1
GO:0007162	499	negative regulation of cell adhesion	BP	0.960661	1
GO:0007163	938	establishment or maintenance of cell polarity	BP	0.0587161	1
GO:0007165	11418	signal transduction	BP	0.992785	1
GO:0007166	1473	cell surface receptor signaling pathway	BP	0.929115	1
GO:0007168	22	receptor guanylyl cyclase signaling pathway	BP	1	1
GO:0007169	945	transmembrane receptor protein tyrosine kinase signaling pathway	BP	0.991968	1
GO:0007171	134	activation of transmembrane receptor protein tyrosine kinase activity	BP	0.963646	1
GO:0007173	652	epidermal growth factor receptor signaling pathway	BP	0.999985	1
GO:0007175	92	negative regulation of epidermal growth factor-activated receptor activity	BP	0.897237	1
GO:0007178	144	transmembrane receptor protein serine/threonine kinase signaling pathway	BP	0.869209	1
GO:0007179	808	transforming growth factor beta receptor signaling pathway	BP	0.999925	1
GO:0007186	5928	G-protein coupled receptor signaling pathway	BP	0.943319	1
GO:0007187	171	G-protein coupled receptor signaling pathway, coupled to cyclic nucleotide second messenger	BP	1	1
GO:0007188	316	adenylate cyclase-modulating G-protein coupled receptor signaling pathway	BP	0.950879	1
GO:0007189	300	adenylate cyclase-activating G-protein coupled receptor signaling pathway	BP	0.999403	1
GO:0007190	330	activation of adenylate cyclase activity	BP	0.997366	1
GO:0007191	85	adenylate cyclase-activating dopamine receptor signaling pathway	BP	1	1
GO:0007193	262	adenylate cyclase-inhibiting G-protein coupled receptor signaling pathway	BP	1	1
GO:0007194	173	negative regulation of adenylate cyclase activity	BP	0.986151	1
GO:0007200	376	phospholipase C-activating G-protein coupled receptor signaling pathway	BP	0.570225	1
GO:0007202	278	activation of phospholipase C activity	BP	0.369521	1
GO:0007204	790	positive regulation of cytosolic calcium ion concentration	BP	0.971549	1
GO:0007205	255	protein kinase C-activating G-protein coupled receptor signaling pathway	BP	1	1
GO:0007212	200	dopamine receptor signaling pathway	BP	0.363505	1
GO:0007213	409	G-protein coupled acetylcholine receptor signaling pathway	BP	0.300379	1
GO:0007214	238	gamma-aminobutyric acid signaling pathway	BP	0.980698	1
GO:0007215	505	glutamate receptor signaling pathway	BP	0.577982	1
GO:0007216	102	G-protein coupled glutamate receptor signaling pathway	BP	1	1
GO:0007218	407	neuropeptide signaling pathway	BP	0.77795	1
GO:0007219	935	Notch signaling pathway	BP	0.999715	1
GO:0007220	173	Notch receptor processing	BP	0.986151	1
GO:0007223	771	Wnt signaling pathway, calcium modulating pathway	BP	0.777667	1
GO:0007224	730	smoothened signaling pathway	BP	0.784209	1
GO:0007229	1050	integrin-mediated signaling pathway	BP	0.999663	1
GO:0007249	285	I-kappaB kinase/NF-kappaB signaling	BP	0.697534	1
GO:0007250	57	activation of NF-kappaB-inducing kinase activity	BP	1	1
GO:0007252	96	I-kappaB phosphorylation	BP	0.906919	1
GO:0007254	340	JNK cascade	BP	0.967169	1
GO:0007257	313	activation of JUN kinase activity	BP	0.644162	1
GO:0007259	172	JAK-STAT cascade	BP	0.410793	1
GO:0007263	102	nitric oxide mediated signal transduction	BP	0.919759	1
GO:0007264	1912	small GTPase mediated signal transduction	BP	0.986413	1
GO:0007265	541	Ras protein signal transduction	BP	0.999207	1
GO:0007267	1327	cell-cell signaling	BP	0.94957	1
GO:0007268	2197	chemical synaptic transmission	BP	0.873184	1
GO:0007269	421	neurotransmitter secretion	BP	0.976977	1
GO:0007271	114	synaptic transmission, cholinergic	BP	0.770088	1
GO:0007274	191	neuromuscular synaptic transmission	BP	0.500434	1
GO:0007275	5160	multicellular organism development	BP	0.689619	1
GO:0007276	52	gamete generation	BP	1	1
GO:0007281	294	germ cell development	BP	0.293226	1
GO:0007286	862	spermatid development	BP	0.446891	1
GO:0007288	91	sperm axoneme assembly	BP	1	1
GO:0007292	117	female gamete generation	BP	0.944636	1
GO:0007338	259	single fertilization	BP	0.998353	1
GO:0007339	120	binding of sperm to zona pellucida	BP	0.563812	1
GO:0007340	116	acrosome reaction	BP	1	1
GO:0007342	29	fusion of sperm to egg plasma membrane involved in single fertilization	BP	1	1
GO:0007346	755	regulation of mitotic cell cycle	BP	0.988781	1
GO:0007368	595	determination of left/right symmetry	BP	0.977853	1
GO:0007369	229	gastrulation	BP	0.812236	1
GO:0007389	221	pattern specification process	BP	0.995779	1
GO:0007398	97	ectoderm development	BP	1	1
GO:0007399	2793	nervous system development	BP	0.909773	1
GO:0007405	97	neuroblast proliferation	BP	0.909193	1
GO:0007409	630	axonogenesis	BP	0.998076	1
GO:0007411	2458	axon guidance	BP	0.999853	1
GO:0007413	139	axonal fasciculation	BP	0.856011	1
GO:0007416	625	synapse assembly	BP	0.459307	1
GO:0007417	1125	central nervous system development	BP	0.999997	1
GO:0007420	3490	brain development	BP	0.0597739	1
GO:0007422	618	peripheral nervous system development	BP	0.441567	1
GO:0007492	253	endoderm development	BP	1	1
GO:0007507	1532	heart development	BP	0.999978	1
GO:0007512	183	adult heart development	BP	0.16252	1
GO:0007517	726	muscle organ development	BP	1	1
GO:0007519	292	skeletal muscle tissue development	BP	0.7192	1
GO:0007520	382	myoblast fusion	BP	0.999922	1
GO:0007528	489	neuromuscular junction development	BP	0.999927	1
GO:0007548	177	sex differentiation	BP	0.987457	1
GO:0007565	587	female pregnancy	BP	0.849158	1
GO:0007566	240	embryo implantation	BP	0.981498	1
GO:0007584	522	response to nutrient	BP	0.623375	1
GO:0007585	260	respiratory gaseous exchange	BP	0.880634	1
GO:0007586	378	digestion	BP	0.705851	1
GO:0007588	168	excretion	BP	0.984327	1
GO:0007595	268	lactation	BP	0.960182	1
GO:0007596	1324	blood coagulation	BP	0.923914	1
GO:0007597	89	blood coagulation, intrinsic pathway	BP	0.889321	1
GO:0007600	56	sensory perception	BP	0.749637	1
GO:0007601	1160	visual perception	BP	0.999602	1
GO:0007602	274	phototransduction	BP	0.964347	1
GO:0007605	1635	sensory perception of sound	BP	0.940122	1
GO:0007608	192	sensory perception of smell	BP	0.850087	1
GO:0007611	527	learning or memory	BP	0.944611	1
GO:0007612	517	learning	BP	0.811753	1
GO:0007613	876	memory	BP	0.906934	1
GO:0007623	716	circadian rhythm	BP	0.981025	1
GO:0007625	33	grooming behavior	BP	1	1
GO:0007626	753	locomotory behavior	BP	0.976487	1
GO:0007628	212	adult walking behavior	BP	0.892614	1
GO:0007631	167	feeding behavior	BP	0.983935	1
GO:0008016	186	regulation of heart contraction	BP	0.834733	1
GO:0008033	177	tRNA processing	BP	0.931823	1
GO:0008037	181	cell recognition	BP	0.988639	1
GO:0008045	137	motor neuron axon guidance	BP	0.966247	1
GO:0008053	143	mitochondrial fusion	BP	0.866662	1
GO:0008089	181	anterograde axonal transport	BP	0.937109	1
GO:0008104	491	protein localization	BP	0.760447	1
GO:0008150	3114	biological_process	BP	1	1
GO:0008152	372	metabolic process	BP	0.202777	1
GO:0008154	115	actin polymerization or depolymerization	BP	0.941828	1
GO:0008156	74	negative regulation of DNA replication	BP	0.839597	1
GO:0008202	383	steroid metabolic process	BP	0.995675	1
GO:0008203	786	cholesterol metabolic process	BP	0.4575	1
GO:0008209	66	androgen metabolic process	BP	0.804498	1
GO:0008217	342	regulation of blood pressure	BP	0.921588	1
GO:0008219	291	cell death	BP	0.974028	1
GO:0008277	690	regulation of G-protein coupled receptor protein signaling pathway	BP	0.61741	1
GO:0008283	2759	cell proliferation	BP	0.106057	1
GO:0008284	3294	positive regulation of cell proliferation	BP	0.999079	1
GO:0008285	3127	negative regulation of cell proliferation	BP	0.999998	1
GO:0008286	535	insulin receptor signaling pathway	BP	0.999107	1
GO:0008299	73	isoprenoid biosynthetic process	BP	0.83558	1
GO:0008306	178	associative learning	BP	0.269786	1
GO:0008333	620	endosome to lysosome transport	BP	0.65305	1
GO:0008334	23	histone mRNA metabolic process	BP	1	1
GO:0008340	94	determination of adult lifespan	BP	0.902198	1
GO:0008343	28	adult feeding behavior	BP	1	1
GO:0008344	431	adult locomotory behavior	BP	0.726642	1
GO:0008360	1258	regulation of cell shape	BP	0.99144	1
GO:0008361	169	regulation of cell size	BP	0.919963	1
GO:0008380	989	RNA splicing	BP	0.999668	1
GO:0008406	72	gonad development	BP	0.527562	1
GO:0008542	335	visual learning	BP	0.96426	1
GO:0008543	535	fibroblast growth factor receptor signaling pathway	BP	0.999107	1
GO:0008544	402	epidermis development	BP	1	1
GO:0008584	985	male gonad development	BP	0.0663835	1
GO:0008585	125	female gonad development	BP	0.812344	1
GO:0008589	219	regulation of smoothened signaling pathway	BP	0.97122	1
GO:0008610	48	lipid biosynthetic process	BP	1	1
GO:0008625	196	extrinsic apoptotic signaling pathway via death domain receptors	BP	0.992163	1
GO:0008630	327	intrinsic apoptotic signaling pathway in response to DNA damage	BP	0.959101	1
GO:0008631	146	intrinsic apoptotic signaling pathway in response to oxidative stress	BP	0.694719	1
GO:0008637	64	apoptotic mitochondrial changes	BP	0.794583	1
GO:0008643	87	carbohydrate transport	BP	0.883707	1
GO:0008645	56	hexose transport	BP	1	1
GO:0008652	198	cellular amino acid biosynthetic process	BP	0.864182	1
GO:0008654	216	phospholipid biosynthetic process	BP	0.96936	1
GO:0009058	50	biosynthetic process	BP	0.709586	1
GO:0009060	171	aerobic respiration	BP	0.985449	1
GO:0009062	73	fatty acid catabolic process	BP	0.83558	1
GO:0009083	140	branched-chain amino acid catabolic process	BP	1	1
GO:0009117	89	nucleotide metabolic process	BP	0.889321	1
GO:0009165	79	nucleotide biosynthetic process	BP	0.858258	1
GO:0009168	52	purine ribonucleoside monophosphate biosynthetic process	BP	1	1
GO:0009235	372	cobalamin metabolic process	BP	0.557408	1
GO:0009247	44	glycolipid biosynthetic process	BP	0.0922162	1
GO:0009267	1142	cellular response to starvation	BP	0.185736	1
GO:0009268	110	response to pH	BP	0.934167	1
GO:0009303	49	rRNA transcription	BP	1	1
GO:0009311	132	oligosaccharide metabolic process	BP	0.221839	1
GO:0009312	56	oligosaccharide biosynthetic process	BP	0.156827	1
GO:0009314	157	response to radiation	BP	1	1
GO:0009395	150	phospholipid catabolic process	BP	0.975532	1
GO:0009408	174	response to heat	BP	0.799935	1
GO:0009409	229	response to cold	BP	0.812236	1
GO:0009411	278	response to UV	BP	0.966892	1
GO:0009416	74	response to light stimulus	BP	0.542328	1
GO:0009435	74	NAD biosynthetic process	BP	1	1
GO:0009566	273	fertilization	BP	0.998835	1
GO:0009611	419	response to wounding	BP	0.99964	1
GO:0009612	532	response to mechanical stimulus	BP	0.98997	1
GO:0009615	495	response to virus	BP	0.917229	1
GO:0009617	135	response to bacterium	BP	0.964535	1
GO:0009636	715	response to toxic substance	BP	0.481	1
GO:0009650	41	UV protection	BP	1	1
GO:0009653	822	anatomical structure morphogenesis	BP	0.627451	1
GO:0009725	309	response to hormone	BP	0.483217	1
GO:0009749	412	response to glucose	BP	0.973362	1
GO:0009755	186	hormone-mediated signaling pathway	BP	0.834733	1
GO:0009790	334	embryo development	BP	0.988597	1
GO:0009791	713	post-embryonic development	BP	0.998606	1
GO:0009880	196	embryonic pattern specification	BP	1	1
GO:0009887	500	animal organ morphogenesis	BP	0.993949	1
GO:0009888	120	tissue development	BP	0.794075	1
GO:0009948	64	anterior/posterior axis specification	BP	1	1
GO:0009952	489	anterior/posterior pattern specification	BP	0.999927	1
GO:0009953	142	dorsal/ventral pattern formation	BP	0.676699	1
GO:0009954	218	proximal/distal pattern formation	BP	0.970612	1
GO:0009966	152	regulation of signal transduction	BP	1	1
GO:0009967	498	positive regulation of signal transduction	BP	0.982746	1
GO:0009968	648	negative regulation of signal transduction	BP	0.618548	1
GO:0010001	164	glial cell differentiation	BP	0.982696	1
GO:0010033	134	response to organic substance	BP	0.963646	1
GO:0010039	106	response to iron ion	BP	0.734341	1
GO:0010043	120	response to zinc ion	BP	1	1
GO:0010107	68	potassium ion import	BP	1	1
GO:0010165	150	response to X-ray	BP	0.304873	1
GO:0010212	389	response to ionizing radiation	BP	0.838655	1
GO:0010226	114	response to lithium ion	BP	0.529141	1
GO:0010243	57	response to organonitrogen compound	BP	1	1
GO:0010248	66	establishment or maintenance of transmembrane electrochemical gradient	BP	0.804498	1
GO:0010288	86	response to lead ion	BP	0.624032	1
GO:0010332	264	response to gamma radiation	BP	0.957155	1
GO:0010389	720	regulation of G2/M transition of mitotic cell cycle	BP	0.982004	1
GO:0010390	92	histone monoubiquitination	BP	0.897237	1
GO:0010447	249	response to acidic pH	BP	0.943778	1
GO:0010458	237	exit from mitosis	BP	0.688917	1
GO:0010460	103	positive regulation of heart rate	BP	0.108356	1
GO:0010468	1102	regulation of gene expression	BP	0.997915	1
GO:0010469	1226	regulation of receptor activity	BP	0.999174	1
GO:0010470	107	regulation of gastrulation	BP	1	1
GO:0010498	64	proteasomal protein catabolic process	BP	1	1
GO:0010501	238	RNA secondary structure unwinding	BP	0.997229	1
GO:0010506	469	regulation of autophagy	BP	0.999884	1
GO:0010507	332	negative regulation of autophagy	BP	0.822096	1
GO:0010508	246	positive regulation of autophagy	BP	0.940674	1
GO:0010510	51	regulation of acetyl-CoA biosynthetic process from pyruvate	BP	0.716681	1
GO:0010524	69	positive regulation of calcium ion transport into cytosol	BP	0.504814	1
GO:0010529	105	negative regulation of transposition	BP	1	1
GO:0010569	148	regulation of double-strand break repair via homologous recombination	BP	1	1
GO:0010575	293	positive regulation of vascular endothelial growth factor production	BP	0.722206	1
GO:0010586	137	miRNA metabolic process	BP	0.966247	1
GO:0010591	154	regulation of lamellipodium assembly	BP	0.977838	1
GO:0010592	118	positive regulation of lamellipodium assembly	BP	0.945989	1
GO:0010596	240	negative regulation of endothelial cell migration	BP	0.997363	1
GO:0010608	121	posttranscriptional regulation of gene expression	BP	0.79785	1
GO:0010628	1910	positive regulation of gene expression	BP	1	1
GO:0010629	884	negative regulation of gene expression	BP	0.999983	1
GO:0010633	272	negative regulation of epithelial cell migration	BP	0.900629	1
GO:0010634	554	positive regulation of epithelial cell migration	BP	0.999877	1
GO:0010667	98	negative regulation of cardiac muscle cell apoptotic process	BP	1	1
GO:0010717	141	regulation of epithelial to mesenchymal transition	BP	1	1
GO:0010718	357	positive regulation of epithelial to mesenchymal transition	BP	0.998552	1
GO:0010719	107	negative regulation of epithelial to mesenchymal transition	BP	1	1
GO:0010737	72	protein kinase A signaling	BP	1	1
GO:0010738	160	regulation of protein kinase A signaling	BP	0.904307	1
GO:0010744	129	positive regulation of macrophage derived foam cell differentiation	BP	0.825902	1
GO:0010745	289	negative regulation of macrophage derived foam cell differentiation	BP	0.172791	1
GO:0010759	73	positive regulation of macrophage chemotaxis	BP	1	1
GO:0010761	103	fibroblast migration	BP	0.719759	1
GO:0010763	189	positive regulation of fibroblast migration	BP	0.680245	1
GO:0010765	121	positive regulation of sodium ion transport	BP	1	1
GO:0010800	189	positive regulation of peptidyl-threonine phosphorylation	BP	0.99068	1
GO:0010801	96	negative regulation of peptidyl-threonine phosphorylation	BP	1	1
GO:0010803	104	regulation of tumor necrosis factor-mediated signaling pathway	BP	0.468123	1
GO:0010804	45	negative regulation of tumor necrosis factor-mediated signaling pathway	BP	1	1
GO:0010811	439	positive regulation of cell-substrate adhesion	BP	0.998617	1
GO:0010812	43	negative regulation of cell-substrate adhesion	BP	0.2829	1
GO:0010821	43	regulation of mitochondrion organization	BP	1	1
GO:0010824	219	regulation of centrosome duplication	BP	0.784219	1
GO:0010832	95	negative regulation of myotube differentiation	BP	0.904588	1
GO:0010839	246	negative regulation of keratinocyte proliferation	BP	0.557701	1
GO:0010842	430	retina layer formation	BP	0.999719	1
GO:0010862	273	positive regulation of pathway-restricted SMAD protein phosphorylation	BP	0.963683	1
GO:0010867	38	positive regulation of triglyceride biosynthetic process	BP	1	1
GO:0010875	45	positive regulation of cholesterol efflux	BP	1	1
GO:0010880	167	regulation of release of sequestered calcium ion into cytosol by sarcoplasmic reticulum	BP	0.983935	1
GO:0010881	148	regulation of cardiac muscle contraction by regulation of the release of sequestered calcium ion	BP	0.703439	1
GO:0010884	50	positive regulation of lipid storage	BP	0.709586	1
GO:0010906	158	regulation of glucose metabolic process	BP	0.979926	1
GO:0010923	538	negative regulation of phosphatase activity	BP	0.337912	1
GO:0010942	181	positive regulation of cell death	BP	0.937109	1
GO:0010951	961	negative regulation of endopeptidase activity	BP	0.0748071	1
GO:0010952	73	positive regulation of peptidase activity	BP	1	1
GO:0010971	208	positive regulation of G2/M transition of mitotic cell cycle	BP	1	1
GO:0010972	280	negative regulation of G2/M transition of mitotic cell cycle	BP	0.912258	1
GO:0010975	70	regulation of neuron projection development	BP	0.512476	1
GO:0010976	782	positive regulation of neuron projection development	BP	0.998738	1
GO:0010977	558	negative regulation of neuron projection development	BP	0.0948107	1
GO:0010996	118	response to auditory stimulus	BP	0.786336	1
GO:0014002	174	astrocyte development	BP	0.98649	1
GO:0014003	79	oligodendrocyte development	BP	1	1
GO:0014032	171	neural crest cell development	BP	0.923098	1
GO:0014047	240	glutamate secretion	BP	0.533648	1
GO:0014059	140	regulation of dopamine secretion	BP	0.968662	1
GO:0014065	306	phosphatidylinositol 3-kinase signaling	BP	0.333394	1
GO:0014066	231	regulation of phosphatidylinositol 3-kinase signaling	BP	0.996705	1
GO:0014067	39	negative regulation of phosphatidylinositol 3-kinase signaling	BP	1	1
GO:0014068	506	positive regulation of phosphatidylinositol 3-kinase signaling	BP	0.8705	1
GO:0014070	256	response to organic cyclic compound	BP	0.434646	1
GO:0014823	295	response to activity	BP	0.975912	1
GO:0014850	68	response to muscle activity	BP	0.497075	1
GO:0014894	163	response to denervation involved in regulation of muscle adaptation	BP	0.982263	1
GO:0014898	165	cardiac muscle hypertrophy in response to stress	BP	0.983119	1
GO:0014911	207	positive regulation of smooth muscle cell migration	BP	0.994031	1
GO:0014912	73	negative regulation of smooth muscle cell migration	BP	0.83558	1
GO:0015012	168	heparan sulfate proteoglycan biosynthetic process	BP	1	1
GO:0015031	3077	protein transport	BP	0.9989	1
GO:0015693	78	magnesium ion transport	BP	0.854708	1
GO:0015695	108	organic cation transport	BP	0.930828	1
GO:0015698	162	inorganic anion transport	BP	0.981818	1
GO:0015701	313	bicarbonate transport	BP	0.644162	1
GO:0015711	171	organic anion transport	BP	0.923098	1
GO:0015718	51	monocarboxylic acid transport	BP	0.716681	1
GO:0015721	164	bile acid and bile salt transport	BP	0.766415	1
GO:0015758	99	glucose transport	BP	0.699273	1
GO:0015804	28	neutral amino acid transport	BP	1	1
GO:0015867	36	ATP transport	BP	1	1
GO:0015909	50	long-chain fatty acid transport	BP	0.709586	1
GO:0015914	211	phospholipid transport	BP	0.58849	1
GO:0015937	34	coenzyme A biosynthetic process	BP	1	1
GO:0015949	174	nucleobase-containing small molecule interconversion	BP	0.616628	1
GO:0015986	60	ATP synthesis coupled proton transport	BP	1	1
GO:0015991	159	ATP hydrolysis coupled proton transport	BP	1	1
GO:0015992	206	proton transport	BP	0.993881	1
GO:0016024	148	CDP-diacylglycerol biosynthetic process	BP	0.878957	1
GO:0016032	2335	viral process	BP	1	1
GO:0016042	766	lipid catabolic process	BP	0.769305	1
GO:0016049	290	cell growth	BP	0.713122	1
GO:0016050	202	vesicle organization	BP	0.959043	1
GO:0016055	1773	Wnt signaling pathway	BP	0.999892	1
GO:0016056	55	rhodopsin mediated signaling pathway	BP	1	1
GO:0016070	230	RNA metabolic process	BP	0.977148	1
GO:0016079	146	synaptic vesicle exocytosis	BP	0.285935	1
GO:0016125	151	sterol metabolic process	BP	0.97613	1
GO:0016180	104	snRNA processing	BP	1	1
GO:0016197	433	endosomal transport	BP	0.993741	1
GO:0016226	48	iron-sulfur cluster assembly	BP	0.69486	1
GO:0016233	156	telomere capping	BP	0.183631	1
GO:0016236	829	macroautophagy	BP	0.996076	1
GO:0016239	125	positive regulation of macroautophagy	BP	0.954578	1
GO:0016241	459	regulation of macroautophagy	BP	0.98775	1
GO:0016242	62	negative regulation of macroautophagy	BP	1	1
GO:0016254	90	preassembly of GPI anchor in ER membrane	BP	1	1
GO:0016266	513	O-glycan processing	BP	0.967714	1
GO:0016311	499	dephosphorylation	BP	0.999605	1
GO:0016331	54	morphogenesis of embryonic epithelium	BP	1	1
GO:0016338	39	calcium-independent cell-cell adhesion via plasma membrane cell-adhesion molecules	BP	0.618788	1
GO:0016339	292	calcium-dependent cell-cell adhesion via plasma membrane cell adhesion molecules	BP	0.974512	1
GO:0016358	401	dendrite development	BP	0.646276	1
GO:0016446	70	somatic hypermutation of immunoglobulin genes	BP	0.512476	1
GO:0016477	1717	cell migration	BP	0.999997	1
GO:0016485	990	protein processing	BP	0.624579	1
GO:0016486	156	peptide hormone processing	BP	0.978908	1
GO:0016525	619	negative regulation of angiogenesis	BP	0.890478	1
GO:0016540	78	protein autoprocessing	BP	1	1
GO:0016567	3258	protein ubiquitination	BP	0.999676	1
GO:0016569	785	covalent chromatin modification	BP	0.999972	1
GO:0016571	119	histone methylation	BP	0.947309	1
GO:0016572	127	histone phosphorylation	BP	0.956771	1
GO:0016573	194	histone acetylation	BP	1	1
GO:0016575	306	histone deacetylation	BP	0.980446	1
GO:0016578	101	histone deubiquitination	BP	1	1
GO:0016579	1535	protein deubiquitination	BP	1	1
GO:0016601	311	Rac protein signal transduction	BP	0.982225	1
GO:0016925	614	protein sumoylation	BP	0.999815	1
GO:0016973	68	poly(A)+ mRNA export from nucleus	BP	1	1
GO:0017015	176	regulation of transforming growth factor beta receptor signaling pathway	BP	0.987142	1
GO:0017144	86	drug metabolic process	BP	0.05978	1
GO:0017148	405	negative regulation of translation	BP	0.997226	1
GO:0017156	127	calcium ion regulated exocytosis	BP	0.956771	1
GO:0017158	162	regulation of calcium ion-dependent exocytosis	BP	1	1
GO:0018105	1567	peptidyl-serine phosphorylation	BP	0.995091	1
GO:0018107	807	peptidyl-threonine phosphorylation	BP	0.957738	1
GO:0018108	2169	peptidyl-tyrosine phosphorylation	BP	0.852815	1
GO:0018146	127	keratan sulfate biosynthetic process	BP	0.819237	1
GO:0018149	107	peptide cross-linking	BP	1	1
GO:0018279	253	protein N-linked glycosylation via asparagine	BP	0.741752	1
GO:0018345	140	protein palmitoylation	BP	0.968662	1
GO:0019058	304	viral life cycle	BP	0.865724	1
GO:0019079	109	viral genome replication	BP	0.932518	1
GO:0019083	410	viral transcription	BP	0.935924	1
GO:0019216	797	regulation of lipid metabolic process	BP	0.997375	1
GO:0019221	502	cytokine-mediated signaling pathway	BP	0.864779	1
GO:0019226	123	transmission of nerve impulse	BP	0.952274	1
GO:0019228	245	neuronal action potential	BP	0.850799	1
GO:0019229	283	regulation of vasoconstriction	BP	0.822397	1
GO:0019233	400	sensory perception of pain	BP	0.18434	1
GO:0019369	60	arachidonic acid metabolic process	BP	0.773221	1
GO:0019372	78	lipoxygenase pathway	BP	0.570882	1
GO:0019373	41	epoxygenase P450 pathway	BP	0.637185	1
GO:0019395	105	fatty acid oxidation	BP	0.729554	1
GO:0019430	49	removal of superoxide radicals	BP	1	1
GO:0019432	80	triglyceride biosynthetic process	BP	1	1
GO:0019433	113	triglyceride catabolic process	BP	0.298424	1
GO:0019532	93	oxalate transport	BP	0.192963	1
GO:0019674	101	NAD metabolic process	BP	1	1
GO:0019722	427	calcium-mediated signaling	BP	0.99823	1
GO:0019725	34	cellular homeostasis	BP	0.568612	1
GO:0019730	32	antimicrobial humoral response	BP	1	1
GO:0019827	387	stem cell population maintenance	BP	0.96037	1
GO:0019835	205	cytolysis	BP	0.0659941	1
GO:0019882	130	antigen processing and presentation	BP	0.617985	1
GO:0019886	536	antigen processing and presentation of exogenous peptide antigen via MHC class II	BP	0.996802	1
GO:0019915	54	lipid storage	BP	0.381226	1
GO:0019933	293	cAMP-mediated signaling	BP	0.99929	1
GO:0019985	260	translesion synthesis	BP	0.987917	1
GO:0021522	75	spinal cord motor neuron differentiation	BP	0.549589	1
GO:0021527	66	spinal cord association neuron differentiation	BP	1	1
GO:0021537	115	telencephalon development	BP	0.774248	1
GO:0021542	157	dentate gyrus development	BP	0.979423	1
GO:0021549	427	cerebellum development	BP	0.0626337	1
GO:0021591	161	ventricular system development	BP	0.981363	1
GO:0021670	135	lateral ventricle development	BP	1	1
GO:0021762	132	substantia nigra development	BP	1	1
GO:0021766	1024	hippocampus development	BP	0.0686754	1
GO:0021772	163	olfactory bulb development	BP	0.565249	1
GO:0021794	61	thalamus development	BP	0.778761	1
GO:0021819	90	layer formation in cerebral cortex	BP	1	1
GO:0021854	65	hypothalamus development	BP	1	1
GO:0021915	278	neural tube development	BP	0.998971	1
GO:0021954	59	central nervous system neuron development	BP	1	1
GO:0021983	158	pituitary gland development	BP	0.979926	1
GO:0021987	1056	cerebral cortex development	BP	0.355904	1
GO:0022008	344	neurogenesis	BP	0.998068	1
GO:0022010	14	central nervous system myelination	BP	1	1
GO:0022011	115	myelination in peripheral nervous system	BP	0.941828	1
GO:0022400	204	regulation of rhodopsin mediated signaling pathway	BP	0.55861	1
GO:0022408	185	negative regulation of cell-cell adhesion	BP	0.98971	1
GO:0022409	129	positive regulation of cell-cell adhesion	BP	1	1
GO:0022604	224	regulation of cell morphogenesis	BP	0.912601	1
GO:0022617	459	extracellular matrix disassembly	BP	0.999086	1
GO:0022900	614	electron transport chain	BP	0.535305	1
GO:0023014	668	signal transduction by protein phosphorylation	BP	0.992369	1
GO:0030030	181	cell projection organization	BP	0.453765	1
GO:0030032	364	lamellipodium assembly	BP	0.880743	1
GO:0030033	78	microvillus assembly	BP	1	1
GO:0030036	2438	actin cytoskeleton organization	BP	0.598967	1
GO:0030041	177	actin filament polymerization	BP	1	1
GO:0030048	186	actin filament-based movement	BP	0.989962	1
GO:0030049	219	muscle filament sliding	BP	0.995565	1
GO:0030073	208	insulin secretion	BP	1	1
GO:0030097	688	hemopoiesis	BP	0.986886	1
GO:0030099	186	myeloid cell differentiation	BP	0.943171	1
GO:0030100	364	regulation of endocytosis	BP	0.880743	1
GO:0030101	48	natural killer cell activation	BP	1	1
GO:0030111	184	regulation of Wnt signaling pathway	BP	1	1
GO:0030148	586	sphingolipid biosynthetic process	BP	0.769002	1
GO:0030150	27	protein import into mitochondrial matrix	BP	0.487082	1
GO:0030155	539	regulation of cell adhesion	BP	0.445186	1
GO:0030162	328	regulation of proteolysis	BP	0.813363	1
GO:0030163	114	protein catabolic process	BP	1	1
GO:0030166	111	proteoglycan biosynthetic process	BP	0.757203	1
GO:0030168	1202	platelet activation	BP	0.984177	1
GO:0030177	376	positive regulation of Wnt signaling pathway	BP	0.999052	1
GO:0030178	418	negative regulation of Wnt signaling pathway	BP	0.999968	1
GO:0030182	656	neuron differentiation	BP	0.979583	1
GO:0030183	329	B cell differentiation	BP	0.960452	1
GO:0030193	304	regulation of blood coagulation	BP	0.865724	1
GO:0030194	64	positive regulation of blood coagulation	BP	0.465356	1
GO:0030195	55	negative regulation of blood coagulation	BP	1	1
GO:0030198	2241	extracellular matrix organization	BP	0.999996	1
GO:0030199	1012	collagen fibril organization	BP	0.277495	1
GO:0030203	197	glycosaminoglycan metabolic process	BP	0.992354	1
GO:0030206	260	chondroitin sulfate biosynthetic process	BP	0.987917	1
GO:0030207	79	chondroitin sulfate catabolic process	BP	1	1
GO:0030208	51	dermatan sulfate biosynthetic process	BP	1	1
GO:0030212	86	hyaluronan metabolic process	BP	0.624032	1
GO:0030214	97	hyaluronan catabolic process	BP	0.68857	1
GO:0030216	308	keratinocyte differentiation	BP	0.764586	1
GO:0030217	299	T cell differentiation	BP	0.739764	1
GO:0030218	274	erythrocyte differentiation	BP	0.661288	1
GO:0030220	98	platelet formation	BP	0.911412	1
GO:0030224	177	monocyte differentiation	BP	0.931823	1
GO:0030225	74	macrophage differentiation	BP	1	1
GO:0030238	58	male sex determination	BP	1	1
GO:0030239	94	myofibril assembly	BP	0.671931	1
GO:0030259	51	lipid glycosylation	BP	0.354858	1
GO:0030278	122	regulation of ossification	BP	1	1
GO:0030279	181	negative regulation of ossification	BP	0.988639	1
GO:0030282	189	bone mineralization	BP	0.842572	1
GO:0030301	67	cholesterol transport	BP	0.489258	1
GO:0030307	547	positive regulation of cell growth	BP	0.997376	1
GO:0030308	690	negative regulation of cell growth	BP	0.973386	1
GO:0030316	251	osteoclast differentiation	BP	0.985354	1
GO:0030318	229	melanocyte differentiation	BP	0.919881	1
GO:0030322	116	stabilization of membrane potential	BP	0.778343	1
GO:0030324	489	lung development	BP	0.999512	1
GO:0030325	151	adrenal gland development	BP	0.97613	1
GO:0030326	485	embryonic limb morphogenesis	BP	0.952241	1
GO:0030330	114	DNA damage response, signal transduction by p53 class mediator	BP	1	1
GO:0030334	741	regulation of cell migration	BP	0.972698	1
GO:0030335	1438	positive regulation of cell migration	BP	0.996375	1
GO:0030336	750	negative regulation of cell migration	BP	0.997877	1
GO:0030431	106	sleep	BP	0.734341	1
GO:0030433	423	ubiquitin-dependent ERAD pathway	BP	0.999671	1
GO:0030449	234	regulation of complement activation	BP	0.509059	1
GO:0030488	128	tRNA methylation	BP	0.822598	1
GO:0030490	70	maturation of SSU-rRNA	BP	0.822915	1
GO:0030500	66	regulation of bone mineralization	BP	0.481365	1
GO:0030501	251	positive regulation of bone mineralization	BP	0.863422	1
GO:0030502	74	negative regulation of bone mineralization	BP	0.542328	1
GO:0030511	211	positive regulation of transforming growth factor beta receptor signaling pathway	BP	1	1
GO:0030512	457	negative regulation of transforming growth factor beta receptor signaling pathway	BP	0.999848	1
GO:0030513	171	positive regulation of BMP signaling pathway	BP	0.985449	1
GO:0030514	266	negative regulation of BMP signaling pathway	BP	0.958695	1
GO:0030516	58	regulation of axon extension	BP	1	1
GO:0030518	154	intracellular steroid hormone receptor signaling pathway	BP	0.892324	1
GO:0030520	169	intracellular estrogen receptor signaling pathway	BP	1	1
GO:0030521	441	androgen receptor signaling pathway	BP	0.284644	1
GO:0030522	334	intracellular receptor signaling pathway	BP	0.911909	1
GO:0030534	242	adult behavior	BP	0.541728	1
GO:0030539	180	male genitalia development	BP	0.818041	1
GO:0030574	1104	collagen catabolic process	BP	0.371277	1
GO:0030593	393	neutrophil chemotaxis	BP	0.963934	1
GO:0030595	82	leukocyte chemotaxis	BP	1	1
GO:0030705	562	cytoskeleton-dependent intracellular transport	BP	0.400069	1
GO:0030816	22	positive regulation of cAMP metabolic process	BP	1	1
GO:0030818	162	negative regulation of cAMP biosynthetic process	BP	1	1
GO:0030819	161	positive regulation of cAMP biosynthetic process	BP	0.981363	1
GO:0030833	107	regulation of actin filament polymerization	BP	1	1
GO:0030837	164	negative regulation of actin filament polymerization	BP	1	1
GO:0030838	440	positive regulation of actin filament polymerization	BP	0.994504	1
GO:0030850	188	prostate gland development	BP	0.311835	1
GO:0030855	381	epithelial cell differentiation	BP	0.823227	1
GO:0030866	199	cortical actin cytoskeleton organization	BP	0.536619	1
GO:0030878	137	thyroid gland development	BP	0.653083	1
GO:0030879	160	mammary gland development	BP	0.904307	1
GO:0030889	87	negative regulation of B cell proliferation	BP	0.883707	1
GO:0030890	330	positive regulation of B cell proliferation	BP	0.999716	1
GO:0030900	496	forebrain development	BP	0.999938	1
GO:0030901	188	midbrain development	BP	0.990446	1
GO:0030902	169	hindbrain development	BP	1	1
GO:0030949	119	positive regulation of vascular endothelial growth factor receptor signaling pathway	BP	0.558142	1
GO:0030968	311	endoplasmic reticulum unfolded protein response	BP	0.996001	1
GO:0030970	78	retrograde protein transport, ER to cytosol	BP	1	1
GO:0031016	129	pancreas development	BP	1	1
GO:0031018	99	endocrine pancreas development	BP	0.699273	1
GO:0031032	452	actomyosin structure organization	BP	0.986216	1
GO:0031047	356	gene silencing by RNA	BP	0.99852	1
GO:0031054	132	pre-miRNA processing	BP	0.961802	1
GO:0031065	46	positive regulation of histone deacetylation	BP	1	1
GO:0031069	164	hair follicle morphogenesis	BP	0.982696	1
GO:0031076	196	embryonic camera-type eye development	BP	0.346191	1
GO:0031098	387	stress-activated protein kinase signaling cascade	BP	0.985548	1
GO:0031100	374	animal organ regeneration	BP	0.89535	1
GO:0031115	45	negative regulation of microtubule polymerization	BP	0.671359	1
GO:0031116	297	positive regulation of microtubule polymerization	BP	0.5897	1
GO:0031122	471	cytoplasmic microtubule organization	BP	0.182161	1
GO:0031124	311	mRNA 3'-end processing	BP	0.772458	1
GO:0031145	336	anaphase-promoting complex-dependent catabolic process	BP	0.997693	1
GO:0031146	376	SCF-dependent proteasomal ubiquitin-dependent protein catabolic process	BP	0.89808	1
GO:0031167	38	rRNA methylation	BP	1	1
GO:0031175	1011	neuron projection development	BP	0.959439	1
GO:0031214	106	biomineral tissue development	BP	0.927319	1
GO:0031274	64	positive regulation of pseudopodium assembly	BP	0.465356	1
GO:0031284	66	positive regulation of guanylate cyclase activity	BP	1	1
GO:0031290	348	retinal ganglion cell axon guidance	BP	0.999818	1
GO:0031293	128	membrane protein intracellular domain proteolysis	BP	1	1
GO:0031295	479	T cell costimulation	BP	0.62293	1
GO:0031333	230	negative regulation of protein complex assembly	BP	0.331656	1
GO:0031334	387	positive regulation of protein complex assembly	BP	0.834902	1
GO:0031338	435	regulation of vesicle fusion	BP	0.999979	1
GO:0031396	53	regulation of protein ubiquitination	BP	0.730354	1
GO:0031397	281	negative regulation of protein ubiquitination	BP	0.913623	1
GO:0031398	261	positive regulation of protein ubiquitination	BP	0.882425	1
GO:0031424	342	keratinization	BP	0.597456	1
GO:0031529	79	ruffle organization	BP	0.577815	1
GO:0031532	808	actin cytoskeleton reorganization	BP	0.999179	1
GO:0031572	127	G2 DNA damage checkpoint	BP	0.956771	1
GO:0031573	45	intra-S DNA damage checkpoint	BP	0.671359	1
GO:0031581	179	hemidesmosome assembly	BP	1	1
GO:0031589	181	cell-substrate adhesion	BP	0.937109	1
GO:0031629	52	synaptic vesicle fusion to presynaptic active zone membrane	BP	0.133931	1
GO:0031639	34	plasminogen activation	BP	1	1
GO:0031640	14	killing of cells of other organism	BP	1	1
GO:0031641	350	regulation of myelination	BP	0.352449	1
GO:0031643	212	positive regulation of myelination	BP	0.994726	1
GO:0031647	373	regulation of protein stability	BP	0.950763	1
GO:0031648	285	protein destabilization	BP	0.992951	1
GO:0031663	269	lipopolysaccharide-mediated signaling pathway	BP	0.998714	1
GO:0031667	257	response to nutrient levels	BP	0.951333	1
GO:0031668	111	cellular response to extracellular stimulus	BP	0.757203	1
GO:0031669	104	cellular response to nutrient levels	BP	1	1
GO:0031929	183	TOR signaling	BP	0.826559	1
GO:0031954	94	positive regulation of protein autophosphorylation	BP	0.671931	1
GO:0032006	107	regulation of TOR signaling	BP	0.929095	1
GO:0032008	206	positive regulation of TOR signaling	BP	0.96229	1
GO:0032012	199	regulation of ARF protein signal transduction	BP	0.956434	1
GO:0032024	318	positive regulation of insulin secretion	BP	0.984459	1
GO:0032026	77	response to magnesium ion	BP	0.851069	1
GO:0032060	120	bleb assembly	BP	0.794075	1
GO:0032088	382	negative regulation of NF-kappaB transcription factor activity	BP	0.995587	1
GO:0032091	484	negative regulation of protein binding	BP	0.836477	1
GO:0032092	651	positive regulation of protein binding	BP	0.922023	1
GO:0032094	76	response to food	BP	0.847339	1
GO:0032147	572	activation of protein kinase activity	BP	0.986464	1
GO:0032148	218	activation of protein kinase B activity	BP	0.995454	1
GO:0032200	19	telomere organization	BP	1	1
GO:0032201	217	telomere maintenance via semi-conservative replication	BP	1	1
GO:0032204	117	regulation of telomere maintenance	BP	0.546671	1
GO:0032211	105	negative regulation of telomere maintenance via telomerase	BP	0.925499	1
GO:0032212	406	positive regulation of telomere maintenance via telomerase	BP	0.999517	1
GO:0032228	254	regulation of synaptic transmission, GABAergic	BP	0.986262	1
GO:0032230	216	positive regulation of synaptic transmission, GABAergic	BP	0.27761	1
GO:0032233	43	positive regulation of actin filament bundle assembly	BP	0.654694	1
GO:0032259	276	methylation	BP	0.805648	1
GO:0032270	52	positive regulation of cellular protein metabolic process	BP	0.723602	1
GO:0032331	126	negative regulation of chondrocyte differentiation	BP	1	1
GO:0032332	251	positive regulation of chondrocyte differentiation	BP	0.985354	1
GO:0032355	587	response to estradiol	BP	0.572622	1
GO:0032402	93	melanosome transport	BP	1	1
GO:0032418	108	lysosome localization	BP	0.492981	1
GO:0032434	40	regulation of proteasomal ubiquitin-dependent protein catabolic process	BP	0.6281	1
GO:0032435	212	negative regulation of proteasomal ubiquitin-dependent protein catabolic process	BP	1	1
GO:0032436	589	positive regulation of proteasomal ubiquitin-dependent protein catabolic process	BP	0.577708	1
GO:0032438	154	melanosome organization	BP	1	1
GO:0032456	185	endocytic recycling	BP	0.98971	1
GO:0032465	237	regulation of cytokinesis	BP	0.521416	1
GO:0032467	256	positive regulation of cytokinesis	BP	0.596436	1
GO:0032469	225	endoplasmic reticulum calcium ion homeostasis	BP	0.996177	1
GO:0032479	32	regulation of type I interferon production	BP	1	1
GO:0032480	139	negative regulation of type I interferon production	BP	1	1
GO:0032481	321	positive regulation of type I interferon production	BP	1	1
GO:0032486	49	Rap protein signal transduction	BP	1	1
GO:0032495	55	response to muramyl dipeptide	BP	1	1
GO:0032496	930	response to lipopolysaccharide	BP	0.997907	1
GO:0032502	109	developmental process	BP	1	1
GO:0032526	359	response to retinoic acid	BP	0.651106	1
GO:0032543	511	mitochondrial translation	BP	0.189526	1
GO:0032570	208	response to progesterone	BP	0.885089	1
GO:0032689	212	negative regulation of interferon-gamma production	BP	0.262585	1
GO:0032693	22	negative regulation of interleukin-10 production	BP	0.419575	1
GO:0032695	49	negative regulation of interleukin-12 production	BP	0.702314	1
GO:0032700	28	negative regulation of interleukin-17 production	BP	1	1
GO:0032703	50	negative regulation of interleukin-2 production	BP	1	1
GO:0032715	78	negative regulation of interleukin-6 production	BP	1	1
GO:0032720	255	negative regulation of tumor necrosis factor production	BP	0.592644	1
GO:0032722	77	positive regulation of chemokine production	BP	1	1
GO:0032725	68	positive regulation of granulocyte macrophage colony-stimulating factor production	BP	1	1
GO:0032727	66	positive regulation of interferon-alpha production	BP	1	1
GO:0032728	166	positive regulation of interferon-beta production	BP	1	1
GO:0032729	165	positive regulation of interferon-gamma production	BP	0.769963	1
GO:0032733	76	positive regulation of interleukin-10 production	BP	1	1
GO:0032735	410	positive regulation of interleukin-12 production	BP	0.30319	1
GO:0032740	84	positive regulation of interleukin-17 production	BP	1	1
GO:0032743	107	positive regulation of interleukin-2 production	BP	0.739055	1
GO:0032753	227	positive regulation of interleukin-4 production	BP	0.319922	1
GO:0032755	213	positive regulation of interleukin-6 production	BP	0.894424	1
GO:0032757	124	positive regulation of interleukin-8 production	BP	1	1
GO:0032760	249	positive regulation of tumor necrosis factor production	BP	1	1
GO:0032781	165	positive regulation of ATPase activity	BP	0.574871	1
GO:0032786	61	positive regulation of DNA-templated transcription, elongation	BP	1	1
GO:0032793	170	positive regulation of CREB transcription factor activity	BP	0.921545	1
GO:0032801	285	receptor catabolic process	BP	0.826963	1
GO:0032868	424	response to insulin	BP	0.587843	1
GO:0032869	655	cellular response to insulin stimulus	BP	0.998759	1
GO:0032870	264	cellular response to hormone stimulus	BP	0.626075	1
GO:0032874	48	positive regulation of stress-activated MAPK cascade	BP	0.69486	1
GO:0032880	364	regulation of protein localization	BP	0.113435	1
GO:0032897	56	negative regulation of viral transcription	BP	1	1
GO:0032922	460	circadian regulation of gene expression	BP	0.99622	1
GO:0032924	76	activin receptor signaling pathway	BP	0.847339	1
GO:0032930	84	positive regulation of superoxide anion generation	BP	0.874748	1
GO:0032956	337	regulation of actin cytoskeleton organization	BP	0.965451	1
GO:0032963	59	collagen metabolic process	BP	0.42409	1
GO:0032967	105	positive regulation of collagen biosynthetic process	BP	0.925499	1
GO:0032968	108	positive regulation of transcription elongation from RNA polymerase II promoter	BP	0.930828	1
GO:0032981	257	mitochondrial respiratory chain complex I assembly	BP	0.753872	1
GO:0033077	425	T cell differentiation in thymus	BP	0.978432	1
GO:0033120	136	positive regulation of RNA splicing	BP	0.648214	1
GO:0033137	106	negative regulation of peptidyl-serine phosphorylation	BP	1	1
GO:0033138	667	positive regulation of peptidyl-serine phosphorylation	BP	0.992253	1
GO:0033146	100	regulation of intracellular estrogen receptor signaling pathway	BP	1	1
GO:0033147	59	negative regulation of intracellular estrogen receptor signaling pathway	BP	0.767542	1
GO:0033160	135	positive regulation of protein import into nucleus, translocation	BP	0.844587	1
GO:0033169	71	histone H3-K9 demethylation	BP	1	1
GO:0033189	234	response to vitamin A	BP	0.121983	1
GO:0033197	42	response to vitamin E	BP	1	1
GO:0033198	113	response to ATP	BP	0.523214	1
GO:0033209	732	tumor necrosis factor-mediated signaling pathway	BP	0.99717	1
GO:0033235	75	positive regulation of protein sumoylation	BP	0.843516	1
GO:0033280	94	response to vitamin D	BP	0.902198	1
GO:0033344	351	cholesterol efflux	BP	0.242519	1
GO:0033365	122	protein localization to organelle	BP	1	1
GO:0033539	111	fatty acid beta-oxidation using acyl-CoA dehydrogenase	BP	1	1
GO:0033540	114	fatty acid beta-oxidation using acyl-CoA oxidase	BP	1	1
GO:0033572	208	transferrin transport	BP	1	1
GO:0033574	87	response to testosterone	BP	1	1
GO:0033617	39	mitochondrial respiratory chain complex IV assembly	BP	0.618788	1
GO:0033627	159	cell adhesion mediated by integrin	BP	0.980417	1
GO:0033628	155	regulation of cell adhesion mediated by integrin	BP	1	1
GO:0033630	46	positive regulation of cell adhesion mediated by integrin	BP	1	1
GO:0033673	26	negative regulation of kinase activity	BP	0.47424	1
GO:0033683	150	nucleotide-excision repair, DNA incision	BP	0.499953	1
GO:0033690	32	positive regulation of osteoblast proliferation	BP	0.183577	1
GO:0033962	75	cytoplasmic mRNA processing body assembly	BP	0.843516	1
GO:0034063	45	stress granule assembly	BP	1	1
GO:0034080	174	CENP-A containing nucleosome assembly	BP	0.98649	1
GO:0034097	405	response to cytokine	BP	0.657719	1
GO:0034113	142	heterotypic cell-cell adhesion	BP	0.864069	1
GO:0034116	45	positive regulation of heterotypic cell-cell adhesion	BP	1	1
GO:0034122	31	negative regulation of toll-like receptor signaling pathway	BP	1	1
GO:0034138	136	toll-like receptor 3 signaling pathway	BP	1	1
GO:0034142	80	toll-like receptor 4 signaling pathway	BP	1	1
GO:0034162	142	toll-like receptor 9 signaling pathway	BP	0.457733	1
GO:0034198	220	cellular response to amino acid starvation	BP	0.906348	1
GO:0034199	178	activation of protein kinase A activity	BP	0.987763	1
GO:0034220	1738	ion transmembrane transport	BP	0.258628	1
GO:0034244	45	negative regulation of transcription elongation from RNA polymerase II promoter	BP	0.671359	1
GO:0034314	179	Arp2/3 complex-mediated actin nucleation	BP	0.815123	1
GO:0034329	101	cell junction assembly	BP	1	1
GO:0034332	859	adherens junction organization	BP	0.113187	1
GO:0034341	100	response to interferon-gamma	BP	0.915689	1
GO:0034356	47	NAD biosynthesis via nicotinamide riboside salvage pathway	BP	0.687219	1
GO:0034374	62	low-density lipoprotein particle remodeling	BP	0.449057	1
GO:0034375	284	high-density lipoprotein particle remodeling	BP	0.0912567	1
GO:0034380	26	high-density lipoprotein particle assembly	BP	1	1
GO:0034383	136	low-density lipoprotein particle clearance	BP	0.965401	1
GO:0034389	71	lipid particle organization	BP	1	1
GO:0034394	220	protein localization to cell surface	BP	0.450017	1
GO:0034446	469	substrate adhesion-dependent cell spreading	BP	0.999884	1
GO:0034453	149	microtubule anchoring	BP	1	1
GO:0034497	52	protein localization to pre-autophagosomal structure	BP	1	1
GO:0034501	82	protein localization to kinetochore	BP	0.868396	1
GO:0034504	177	protein localization to nucleus	BP	0.931823	1
GO:0034587	135	piRNA metabolic process	BP	0.964535	1
GO:0034599	418	cellular response to oxidative stress	BP	0.999631	1
GO:0034605	356	cellular response to heat	BP	0.992594	1
GO:0034612	143	response to tumor necrosis factor	BP	0.681277	1
GO:0034614	308	cellular response to reactive oxygen species	BP	0.764586	1
GO:0034641	112	cellular nitrogen compound metabolic process	BP	0.761566	1
GO:0034644	379	cellular response to UV	BP	0.579731	1
GO:0034656	74	nucleobase-containing small molecule catabolic process	BP	1	1
GO:0034765	1428	regulation of ion transmembrane transport	BP	0.997824	1
GO:0034968	162	histone lysine methylation	BP	0.908016	1
GO:0034975	63	protein folding in endoplasmic reticulum	BP	0.789439	1
GO:0034976	470	response to endoplasmic reticulum stress	BP	0.973399	1
GO:0035019	494	somatic stem cell population maintenance	BP	0.98163	1
GO:0035024	409	negative regulation of Rho protein signal transduction	BP	0.131758	1
GO:0035025	97	positive regulation of Rho protein signal transduction	BP	1	1
GO:0035036	75	sperm-egg recognition	BP	0.843516	1
GO:0035050	151	embryonic heart tube development	BP	0.71616	1
GO:0035066	173	positive regulation of histone acetylation	BP	1	1
GO:0035067	31	negative regulation of histone acetylation	BP	1	1
GO:0035094	217	response to nicotine	BP	0.901396	1
GO:0035115	186	embryonic forelimb morphogenesis	BP	0.989962	1
GO:0035116	312	embryonic hindlimb morphogenesis	BP	0.879709	1
GO:0035162	261	embryonic hemopoiesis	BP	0.765562	1
GO:0035176	395	social behavior	BP	0.749822	1
GO:0035195	84	gene silencing by miRNA	BP	0.874748	1
GO:0035196	136	production of miRNAs involved in gene silencing by miRNA	BP	0.965401	1
GO:0035249	141	synaptic transmission, glutamatergic	BP	0.969428	1
GO:0035264	658	multicellular organism growth	BP	0.960208	1
GO:0035269	80	protein O-linked mannosylation	BP	0.584666	1
GO:0035278	193	miRNA mediated inhibition of translation	BP	0.991558	1
GO:0035307	117	positive regulation of protein dephosphorylation	BP	0.944636	1
GO:0035329	303	hippo signaling	BP	0.995236	1
GO:0035335	1341	peptidyl-tyrosine dephosphorylation	BP	0.823684	1
GO:0035338	234	long-chain fatty-acyl-CoA biosynthetic process	BP	0.0631741	1
GO:0035413	139	positive regulation of catenin import into nucleus	BP	0.967877	1
GO:0035414	38	negative regulation of catenin import into nucleus	BP	1	1
GO:0035418	239	protein localization to synapse	BP	0.932803	1
GO:0035435	107	phosphate ion transmembrane transport	BP	0.929095	1
GO:0035458	24	cellular response to interferon-beta	BP	1	1
GO:0035518	47	histone H2A monoubiquitination	BP	1	1
GO:0035556	5053	intracellular signal transduction	BP	0.382621	1
GO:0035563	74	positive regulation of chromatin binding	BP	1	1
GO:0035567	55	non-canonical Wnt signaling pathway	BP	0.389914	1
GO:0035584	88	calcium-mediated signaling using intracellular calcium source	BP	0.364123	1
GO:0035589	46	G-protein coupled purinergic nucleotide receptor signaling pathway	BP	1	1
GO:0035640	146	exploration behavior	BP	0.694719	1
GO:0035641	153	locomotory exploration behavior	BP	0.724403	1
GO:0035666	59	TRIF-dependent toll-like receptor signaling pathway	BP	0.42409	1
GO:0035690	390	cellular response to drug	BP	0.840506	1
GO:0035722	569	interleukin-12-mediated signaling pathway	BP	0.418416	1
GO:0035723	427	interleukin-15-mediated signaling pathway	BP	0.248486	1
GO:0035725	1025	sodium ion transmembrane transport	BP	0.999502	1
GO:0035729	146	cellular response to hepatocyte growth factor stimulus	BP	0.87417	1
GO:0035735	266	intraciliary transport involved in cilium assembly	BP	0.891033	1
GO:0035774	153	positive regulation of insulin secretion involved in cellular response to glucose stimulus	BP	0.890196	1
GO:0035810	34	positive regulation of urine volume	BP	1	1
GO:0035815	57	positive regulation of renal sodium excretion	BP	0.755754	1
GO:0035855	302	megakaryocyte development	BP	0.86202	1
GO:0035871	54	protein K11-linked deubiquitination	BP	1	1
GO:0035902	204	response to immobilization stress	BP	0.128799	1
GO:0035904	177	aorta development	BP	1	1
GO:0035909	170	aorta morphogenesis	BP	0.921545	1
GO:0035914	247	skeletal muscle cell differentiation	BP	0.984052	1
GO:0035924	142	cellular response to vascular endothelial growth factor stimulus	BP	0.864069	1
GO:0035970	93	peptidyl-threonine dephosphorylation	BP	1	1
GO:0035987	180	endodermal cell differentiation	BP	0.935825	1
GO:0035994	145	response to muscle stretch	BP	0.47372	1
GO:0036066	255	protein O-linked fucosylation	BP	0.747866	1
GO:0036092	465	phosphatidylinositol-3-phosphate biosynthetic process	BP	0.88171	1
GO:0036109	100	alpha-linolenic acid metabolic process	BP	0.915689	1
GO:0036120	107	cellular response to platelet-derived growth factor stimulus	BP	0.739055	1
GO:0036148	94	phosphatidylglycerol acyl-chain remodeling	BP	0.902198	1
GO:0036149	86	phosphatidylinositol acyl-chain remodeling	BP	0.880794	1
GO:0036150	161	phosphatidylserine acyl-chain remodeling	BP	0.755506	1
GO:0036151	167	phosphatidylcholine acyl-chain remodeling	BP	0.983935	1
GO:0036152	159	phosphatidylethanolamine acyl-chain remodeling	BP	0.980417	1
GO:0036158	125	outer dynein arm assembly	BP	0.59148	1
GO:0036258	274	multivesicular body assembly	BP	0.800638	1
GO:0036297	284	interstrand cross-link repair	BP	0.542555	1
GO:0036498	308	IRE1-mediated unfolded protein response	BP	0.995729	1
GO:0036499	48	PERK-mediated unfolded protein response	BP	1	1
GO:0036503	155	ERAD pathway	BP	1	1
GO:0038061	332	NIK/NF-kappaB signaling	BP	0.962401	1
GO:0038083	576	peptidyl-tyrosine autophosphorylation	BP	0.995149	1
GO:0038095	953	Fc-epsilon receptor signaling pathway	BP	0.99941	1
GO:0038096	914	Fc-gamma receptor signaling pathway involved in phagocytosis	BP	0.999596	1
GO:0038111	211	interleukin-7-mediated signaling pathway	BP	0.890775	1
GO:0038128	225	ERBB2 signaling pathway	BP	0.996177	1
GO:0039702	231	viral budding via host ESCRT complex	BP	0.667309	1
GO:0040007	76	growth	BP	0.847339	1
GO:0040008	252	regulation of growth	BP	0.998041	1
GO:0040014	233	regulation of multicellular organism growth	BP	0.822577	1
GO:0040015	41	negative regulation of multicellular organism growth	BP	1	1
GO:0040018	291	positive regulation of multicellular organism growth	BP	0.716173	1
GO:0040029	113	regulation of gene expression, epigenetic	BP	0.938877	1
GO:0040037	77	negative regulation of fibroblast growth factor receptor signaling pathway	BP	0.851069	1
GO:0042026	76	protein refolding	BP	0.283938	1
GO:0042059	227	negative regulation of epidermal growth factor receptor signaling pathway	BP	0.996362	1
GO:0042060	1080	wound healing	BP	0.999791	1
GO:0042073	149	intraciliary transport	BP	1	1
GO:0042098	125	T cell proliferation	BP	0.954578	1
GO:0042100	196	B cell proliferation	BP	1	1
GO:0042102	304	positive regulation of T cell proliferation	BP	0.979687	1
GO:0042104	97	positive regulation of activated T cell proliferation	BP	1	1
GO:0042110	324	T cell activation	BP	0.986156	1
GO:0042113	193	B cell activation	BP	0.194952	1
GO:0042127	1323	regulation of cell proliferation	BP	0.999989	1
GO:0042136	57	neurotransmitter biosynthetic process	BP	0.755754	1
GO:0042147	433	retrograde transport, endosome to Golgi	BP	1	1
GO:0042149	292	cellular response to glucose starvation	BP	0.7192	1
GO:0042157	19	lipoprotein metabolic process	BP	1	1
GO:0042176	132	regulation of protein catabolic process	BP	0.835484	1
GO:0042177	289	negative regulation of protein catabolic process	BP	0.973035	1
GO:0042220	251	response to cocaine	BP	0.735529	1
GO:0042246	131	tissue regeneration	BP	1	1
GO:0042254	185	ribosome biogenesis	BP	0.832046	1
GO:0042267	110	natural killer cell mediated cytotoxicity	BP	0.934167	1
GO:0042273	76	ribosomal large subunit biogenesis	BP	1	1
GO:0042274	115	ribosomal small subunit biogenesis	BP	0.309414	1
GO:0042276	132	error-prone translesion synthesis	BP	0.961802	1
GO:0042307	136	positive regulation of protein import into nucleus	BP	1	1
GO:0042310	68	vasoconstriction	BP	0.813934	1
GO:0042311	69	vasodilation	BP	0.504814	1
GO:0042325	83	regulation of phosphorylation	BP	0.871611	1
GO:0042326	95	negative regulation of phosphorylation	BP	1	1
GO:0042327	282	positive regulation of phosphorylation	BP	0.969265	1
GO:0042340	52	keratan sulfate catabolic process	BP	0.723602	1
GO:0042346	83	positive regulation of NF-kappaB import into nucleus	BP	0.871611	1
GO:0042391	1070	regulation of membrane potential	BP	0.963134	1
GO:0042407	214	cristae formation	BP	0.896208	1
GO:0042416	61	dopamine biosynthetic process	BP	0.0620043	1
GO:0042438	56	melanin biosynthetic process	BP	1	1
GO:0042445	46	hormone metabolic process	BP	1	1
GO:0042446	187	hormone biosynthetic process	BP	0.944314	1
GO:0042462	213	eye photoreceptor cell development	BP	0.894424	1
GO:0042472	450	inner ear morphogenesis	BP	0.770752	1
GO:0042474	125	middle ear morphogenesis	BP	0.59148	1
GO:0042475	921	odontogenesis of dentin-containing tooth	BP	0.142595	1
GO:0042476	130	odontogenesis	BP	0.959864	1
GO:0042493	2541	response to drug	BP	0.894182	1
GO:0042531	284	positive regulation of tyrosine phosphorylation of STAT protein	BP	0.69435	1
GO:0042532	77	negative regulation of tyrosine phosphorylation of STAT protein	BP	1	1
GO:0042535	66	positive regulation of tumor necrosis factor biosynthetic process	BP	0.804498	1
GO:0042542	262	response to hydrogen peroxide	BP	0.618784	1
GO:0042551	38	neuron maturation	BP	1	1
GO:0042552	404	myelination	BP	0.997169	1
GO:0042554	86	superoxide anion generation	BP	1	1
GO:0042572	121	retinol metabolic process	BP	0.949853	1
GO:0042574	69	retinal metabolic process	BP	0.504814	1
GO:0042592	165	homeostatic process	BP	0.913328	1
GO:0042593	563	glucose homeostasis	BP	0.998037	1
GO:0042632	347	cholesterol homeostasis	BP	0.74464	1
GO:0042692	188	muscle cell differentiation	BP	0.945436	1
GO:0042711	208	maternal behavior	BP	0.963819	1
GO:0042730	61	fibrinolysis	BP	1	1
GO:0042733	750	embryonic digit morphogenesis	BP	0.655298	1
GO:0042742	297	defense response to bacterium	BP	0.999357	1
GO:0042744	40	hydrogen peroxide catabolic process	BP	0.6281	1
GO:0042752	335	regulation of circadian rhythm	BP	0.96426	1
GO:0042755	102	eating behavior	BP	1	1
GO:0042761	112	very long-chain fatty acid biosynthetic process	BP	0.292946	1
GO:0042769	540	DNA damage response, detection of DNA damage	BP	0.117101	1
GO:0042770	84	signal transduction in response to DNA damage	BP	0.611241	1
GO:0042771	171	intrinsic apoptotic signaling pathway in response to DNA damage by p53 class mediator	BP	0.602997	1
GO:0042776	55	mitochondrial ATP synthesis coupled proton transport	BP	1	1
GO:0042787	1542	protein ubiquitination involved in ubiquitin-dependent protein catabolic process	BP	0.999953	1
GO:0042789	151	mRNA transcription from RNA polymerase II promoter	BP	0.71616	1
GO:0042795	332	snRNA transcription from RNA polymerase II promoter	BP	0.99748	1
GO:0042832	99	defense response to protozoan	BP	1	1
GO:0042953	406	lipoprotein transport	BP	0.291988	1
GO:0042981	2330	regulation of apoptotic process	BP	0.719499	1
GO:0042993	87	positive regulation of transcription factor import into nucleus	BP	0.883707	1
GO:0042994	47	cytoplasmic sequestering of transcription factor	BP	1	1
GO:0043001	300	Golgi to plasma membrane protein transport	BP	0.999403	1
GO:0043010	381	camera-type eye development	BP	0.0874253	1
GO:0043011	179	myeloid dendritic cell differentiation	BP	0.988063	1
GO:0043029	159	T cell homeostasis	BP	0.748007	1
GO:0043032	91	positive regulation of macrophage activation	BP	0.654576	1
GO:0043044	124	ATP-dependent chromatin remodeling	BP	1	1
GO:0043046	202	DNA methylation involved in gamete generation	BP	0.872918	1
GO:0043065	3664	positive regulation of apoptotic process	BP	0.904581	1
GO:0043066	3494	negative regulation of apoptotic process	BP	1	1
GO:0043069	107	negative regulation of programmed cell death	BP	0.48682	1
GO:0043086	484	negative regulation of catalytic activity	BP	0.997603	1
GO:0043087	869	regulation of GTPase activity	BP	0.999999	1
GO:0043097	60	pyrimidine nucleoside salvage	BP	1	1
GO:0043101	68	purine-containing compound salvage	BP	0.813934	1
GO:0043113	240	receptor clustering	BP	0.533648	1
GO:0043114	45	regulation of vascular permeability	BP	1	1
GO:0043116	75	negative regulation of vascular permeability	BP	0.843516	1
GO:0043122	89	regulation of I-kappaB kinase/NF-kappaB signaling	BP	1	1
GO:0043123	894	positive regulation of I-kappaB kinase/NF-kappaB signaling	BP	0.998518	1
GO:0043124	307	negative regulation of I-kappaB kinase/NF-kappaB signaling	BP	0.999498	1
GO:0043149	259	stress fiber assembly	BP	0.953068	1
GO:0043153	88	entrainment of circadian clock by photoperiod	BP	0.886548	1
GO:0043154	435	negative regulation of cysteine-type endopeptidase activity involved in apoptotic process	BP	0.907565	1
GO:0043161	1991	proteasome-mediated ubiquitin-dependent protein catabolic process	BP	0.989607	1
GO:0043162	41	ubiquitin-dependent protein catabolic process via the multivesicular body sorting pathway	BP	1	1
GO:0043171	180	peptide catabolic process	BP	0.988354	1
GO:0043200	129	response to amino acid	BP	0.958859	1
GO:0043248	66	proteasome assembly	BP	1	1
GO:0043249	54	erythrocyte maturation	BP	0.736942	1
GO:0043252	191	sodium-independent organic anion transport	BP	0.847617	1
GO:0043254	51	regulation of protein complex assembly	BP	1	1
GO:0043267	105	negative regulation of potassium ion transport	BP	0.729554	1
GO:0043276	44	anoikis	BP	1	1
GO:0043277	197	apoptotic cell clearance	BP	0.350514	1
GO:0043278	228	response to morphine	BP	0.976166	1
GO:0043280	201	positive regulation of cysteine-type endopeptidase activity involved in apoptotic process	BP	0.870782	1
GO:0043303	98	mast cell degranulation	BP	0.218275	1
GO:0043306	56	positive regulation of mast cell degranulation	BP	1	1
GO:0043312	3410	neutrophil degranulation	BP	0.864218	1
GO:0043330	58	response to exogenous dsRNA	BP	1	1
GO:0043388	130	positive regulation of DNA binding	BP	1	1
GO:0043392	183	negative regulation of DNA binding	BP	0.989188	1
GO:0043393	168	regulation of protein binding	BP	0.984327	1
GO:0043401	650	steroid hormone mediated signaling pathway	BP	0.870204	1
GO:0043403	40	skeletal muscle tissue regeneration	BP	0.6281	1
GO:0043407	219	negative regulation of MAP kinase activity	BP	1	1
GO:0043408	210	regulation of MAPK cascade	BP	0.994458	1
GO:0043409	108	negative regulation of MAPK cascade	BP	1	1
GO:0043410	690	positive regulation of MAPK cascade	BP	0.91301	1
GO:0043433	470	negative regulation of DNA binding transcription factor activity	BP	0.999273	1
GO:0043434	146	response to peptide hormone	BP	0.87417	1
GO:0043473	155	pigmentation	BP	0.894414	1
GO:0043484	115	regulation of RNA splicing	BP	0.774248	1
GO:0043488	549	regulation of mRNA stability	BP	0.999322	1
GO:0043491	229	protein kinase B signaling	BP	0.919881	1
GO:0043507	349	positive regulation of JUN kinase activity	BP	0.971857	1
GO:0043508	38	negative regulation of JUN kinase activity	BP	1	1
GO:0043518	82	negative regulation of DNA damage response, signal transduction by p53 class mediator	BP	1	1
GO:0043524	902	negative regulation of neuron apoptotic process	BP	0.996856	1
GO:0043525	299	positive regulation of neuron apoptotic process	BP	0.935147	1
GO:0043536	122	positive regulation of blood vessel endothelial cell migration	BP	0.575016	1
GO:0043537	67	negative regulation of blood vessel endothelial cell migration	BP	0.809274	1
GO:0043542	338	endothelial cell migration	BP	0.989452	1
GO:0043552	448	positive regulation of phosphatidylinositol 3-kinase activity	BP	0.413614	1
GO:0043586	140	tongue development	BP	0.858744	1
GO:0043588	408	skin development	BP	0.9901	1
GO:0043616	161	keratinocyte proliferation	BP	0.555507	1
GO:0043623	96	cellular protein complex assembly	BP	1	1
GO:0043627	926	response to estrogen	BP	0.333511	1
GO:0043647	892	inositol phosphate metabolic process	BP	0.757273	1
GO:0043651	77	linoleic acid metabolic process	BP	0.851069	1
GO:0043687	2563	post-translational protein modification	BP	0.781713	1
GO:0043691	290	reverse cholesterol transport	BP	0.101655	1
GO:0043923	61	positive regulation by host of viral transcription	BP	1	1
GO:0043928	200	exonucleolytic nuclear-transcribed mRNA catabolic process involved in deadenylation-dependent decay	BP	0.868615	1
GO:0043966	327	histone H3 acetylation	BP	0.999694	1
GO:0043967	176	histone H4 acetylation	BP	0.930437	1
GO:0043968	100	histone H2A acetylation	BP	1	1
GO:0043981	90	histone H4-K5 acetylation	BP	1	1
GO:0043982	90	histone H4-K8 acetylation	BP	1	1
GO:0043984	73	histone H4-K16 acetylation	BP	1	1
GO:0044030	133	regulation of DNA methylation	BP	1	1
GO:0044070	90	regulation of anion transport	BP	1	1
GO:0044130	54	negative regulation of growth of symbiont in host	BP	1	1
GO:0044257	64	cellular protein catabolic process	BP	0.465356	1
GO:0044267	1156	cellular protein metabolic process	BP	0.999833	1
GO:0044319	78	wound healing, spreading of cells	BP	0.854708	1
GO:0044320	51	cellular response to leptin stimulus	BP	1	1
GO:0044344	122	cellular response to fibroblast growth factor stimulus	BP	0.575016	1
GO:0044458	108	motile cilium assembly	BP	0.930828	1
GO:0044804	107	autophagy of nucleus	BP	1	1
GO:0044849	41	estrous cycle	BP	0.264713	1
GO:0045010	61	actin nucleation	BP	1	1
GO:0045019	51	negative regulation of nitric oxide biosynthetic process	BP	1	1
GO:0045022	577	early endosome to late endosome transport	BP	0.546847	1
GO:0045055	155	regulated exocytosis	BP	0.732458	1
GO:0045056	66	transcytosis	BP	1	1
GO:0045060	151	negative thymic T cell selection	BP	0.97613	1
GO:0045070	215	positive regulation of viral genome replication	BP	0.772116	1
GO:0045071	198	negative regulation of viral genome replication	BP	0.354841	1
GO:0045078	20	positive regulation of interferon-gamma biosynthetic process	BP	1	1
GO:0045086	110	positive regulation of interleukin-2 biosynthetic process	BP	1	1
GO:0045087	1972	innate immune response	BP	0.999984	1
GO:0045088	57	regulation of innate immune response	BP	0.755754	1
GO:0045089	96	positive regulation of innate immune response	BP	1	1
GO:0045104	159	intermediate filament cytoskeleton organization	BP	1	1
GO:0045109	42	intermediate filament organization	BP	1	1
GO:0045116	53	protein neddylation	BP	0.730354	1
GO:0045165	291	cell fate commitment	BP	0.716173	1
GO:0045184	495	establishment of protein localization	BP	0.159136	1
GO:0045190	81	isotype switching	BP	0.8651	1
GO:0045197	156	establishment or maintenance of epithelial cell apical/basal polarity	BP	0.978908	1
GO:0045198	41	establishment of epithelial cell apical/basal polarity	BP	0.637185	1
GO:0045199	77	maintenance of epithelial cell apical/basal polarity	BP	0.851069	1
GO:0045214	265	sarcomere organization	BP	0.99858	1
GO:0045216	133	cell-cell junction organization	BP	1	1
GO:0045332	633	phospholipid translocation	BP	0.772359	1
GO:0045333	199	cellular respiration	BP	0.718337	1
GO:0045429	225	positive regulation of nitric oxide biosynthetic process	BP	0.801407	1
GO:0045444	768	fat cell differentiation	BP	0.772675	1
GO:0045445	103	myoblast differentiation	BP	0.92172	1
GO:0045453	187	bone resorption	BP	0.837382	1
GO:0045454	501	cell redox homeostasis	BP	0.923113	1
GO:0045471	693	response to ethanol	BP	0.864746	1
GO:0045475	89	locomotor rhythm	BP	1	1
GO:0045494	323	photoreceptor cell maintenance	BP	0.985886	1
GO:0045540	362	regulation of cholesterol biosynthetic process	BP	0.941779	1
GO:0045579	77	positive regulation of B cell differentiation	BP	0.851069	1
GO:0045580	54	regulation of T cell differentiation	BP	1	1
GO:0045582	77	positive regulation of T cell differentiation	BP	0.851069	1
GO:0045589	86	regulation of regulatory T cell differentiation	BP	1	1
GO:0045595	202	regulation of cell differentiation	BP	0.993244	1
GO:0045596	189	negative regulation of cell differentiation	BP	0.946536	1
GO:0045597	94	positive regulation of cell differentiation	BP	0.197951	1
GO:0045598	46	regulation of fat cell differentiation	BP	1	1
GO:0045599	402	negative regulation of fat cell differentiation	BP	0.997052	1
GO:0045600	358	positive regulation of fat cell differentiation	BP	0.998584	1
GO:0045603	75	positive regulation of endothelial cell differentiation	BP	0.843516	1
GO:0045616	155	regulation of keratinocyte differentiation	BP	0.894414	1
GO:0045618	192	positive regulation of keratinocyte differentiation	BP	0.850087	1
GO:0045637	137	regulation of myeloid cell differentiation	BP	0.653083	1
GO:0045638	314	negative regulation of myeloid cell differentiation	BP	0.94923	1
GO:0045648	286	positive regulation of erythrocyte differentiation	BP	0.549958	1
GO:0045651	102	positive regulation of macrophage differentiation	BP	0.714751	1
GO:0045652	433	regulation of megakaryocyte differentiation	BP	0.999978	1
GO:0045662	46	negative regulation of myoblast differentiation	BP	0.679387	1
GO:0045663	492	positive regulation of myoblast differentiation	BP	0.425861	1
GO:0045664	173	regulation of neuron differentiation	BP	1	1
GO:0045665	632	negative regulation of neuron differentiation	BP	0.999455	1
GO:0045666	832	positive regulation of neuron differentiation	BP	0.982977	1
GO:0045667	194	regulation of osteoblast differentiation	BP	0.991765	1
GO:0045668	379	negative regulation of osteoblast differentiation	BP	0.995313	1
GO:0045669	455	positive regulation of osteoblast differentiation	BP	0.928569	1
GO:0045671	161	negative regulation of osteoclast differentiation	BP	0.981363	1
GO:0045672	104	positive regulation of osteoclast differentiation	BP	0.724693	1
GO:0045721	28	negative regulation of gluconeogenesis	BP	1	1
GO:0045723	52	positive regulation of fatty acid biosynthetic process	BP	0.723602	1
GO:0045724	124	positive regulation of cilium assembly	BP	0.808811	1
GO:0045725	70	positive regulation of glycogen biosynthetic process	BP	0.512476	1
GO:0045727	434	positive regulation of translation	BP	0.832617	1
GO:0045730	24	respiratory burst	BP	1	1
GO:0045732	560	positive regulation of protein catabolic process	BP	0.87781	1
GO:0045736	124	negative regulation of cyclin-dependent protein serine/threonine kinase activity	BP	0.95344	1
GO:0045737	102	positive regulation of cyclin-dependent protein serine/threonine kinase activity	BP	0.919759	1
GO:0045739	263	positive regulation of DNA repair	BP	0.98867	1
GO:0045740	219	positive regulation of DNA replication	BP	0.97122	1
GO:0045742	81	positive regulation of epidermal growth factor receptor signaling pathway	BP	0.8651	1
GO:0045744	64	negative regulation of G-protein coupled receptor protein signaling pathway	BP	0.794583	1
GO:0045745	39	positive regulation of G-protein coupled receptor protein signaling pathway	BP	1	1
GO:0045746	111	negative regulation of Notch signaling pathway	BP	0.511238	1
GO:0045747	234	positive regulation of Notch signaling pathway	BP	0.825087	1
GO:0045765	191	regulation of angiogenesis	BP	0.99113	1
GO:0045766	859	positive regulation of angiogenesis	BP	0.891566	1
GO:0045773	362	positive regulation of axon extension	BP	0.977532	1
GO:0045776	166	negative regulation of blood pressure	BP	0.915034	1
GO:0045777	83	positive regulation of blood pressure	BP	0.871611	1
GO:0045778	92	positive regulation of ossification	BP	0.897237	1
GO:0045779	73	negative regulation of bone resorption	BP	0.83558	1
GO:0045780	149	positive regulation of bone resorption	BP	0.707727	1
GO:0045785	225	positive regulation of cell adhesion	BP	0.914103	1
GO:0045786	369	negative regulation of cell cycle	BP	0.797947	1
GO:0045787	333	positive regulation of cell cycle	BP	0.567464	1
GO:0045792	205	negative regulation of cell size	BP	0.0659941	1
GO:0045806	79	negative regulation of endocytosis	BP	1	1
GO:0045807	128	positive regulation of endocytosis	BP	0.822598	1
GO:0045814	198	negative regulation of gene expression, epigenetic	BP	0.955529	1
GO:0045815	180	positive regulation of gene expression, epigenetic	BP	0.988354	1
GO:0045820	104	negative regulation of glycolytic process	BP	0.923633	1
GO:0045821	110	positive regulation of glycolytic process	BP	1	1
GO:0045824	20	negative regulation of innate immune response	BP	1	1
GO:0045840	106	positive regulation of mitotic nuclear division	BP	0.734341	1
GO:0045859	195	regulation of protein kinase activity	BP	1	1
GO:0045860	472	positive regulation of protein kinase activity	BP	0.990179	1
GO:0045861	54	negative regulation of proteolysis	BP	1	1
GO:0045862	131	positive regulation of proteolysis	BP	1	1
GO:0045879	184	negative regulation of smoothened signaling pathway	BP	1	1
GO:0045892	3961	negative regulation of transcription, DNA-templated	BP	1	1
GO:0045893	5841	positive regulation of transcription, DNA-templated	BP	0.986751	1
GO:0045899	74	positive regulation of RNA polymerase II transcriptional preinitiation complex assembly	BP	0.839597	1
GO:0045907	322	positive regulation of vasoconstriction	BP	0.529526	1
GO:0045921	216	positive regulation of exocytosis	BP	0.995223	1
GO:0045930	314	negative regulation of mitotic cell cycle	BP	0.883005	1
GO:0045931	134	positive regulation of mitotic cell cycle	BP	0.841605	1
GO:0045943	70	positive regulation of transcription from RNA polymerase I promoter	BP	1	1
GO:0045944	8551	positive regulation of transcription from RNA polymerase II promoter	BP	1	1
GO:0045945	88	positive regulation of transcription from RNA polymerase III promoter	BP	0.636495	1
GO:0045947	238	negative regulation of translational initiation	BP	0.363212	1
GO:0045948	79	positive regulation of translational initiation	BP	0.127998	1
GO:0045954	130	positive regulation of natural killer cell mediated cytotoxicity	BP	1	1
GO:0045956	103	positive regulation of calcium ion-dependent exocytosis	BP	0.92172	1
GO:0045987	220	positive regulation of smooth muscle contraction	BP	0.172576	1
GO:0045995	289	regulation of embryonic development	BP	0.276863	1
GO:0046034	129	ATP metabolic process	BP	1	1
GO:0046037	321	GMP metabolic process	BP	0.669742	1
GO:0046039	80	GTP metabolic process	BP	1	1
GO:0046323	82	glucose import	BP	1	1
GO:0046326	130	positive regulation of glucose import	BP	0.959864	1
GO:0046328	328	regulation of JNK cascade	BP	0.997248	1
GO:0046329	124	negative regulation of JNK cascade	BP	0.95344	1
GO:0046330	849	positive regulation of JNK cascade	BP	0.95372	1
GO:0046426	139	negative regulation of JAK-STAT cascade	BP	0.856011	1
GO:0046427	47	positive regulation of JAK-STAT cascade	BP	0.319109	1
GO:0046488	423	phosphatidylinositol metabolic process	BP	0.15792	1
GO:0046513	291	ceramide biosynthetic process	BP	0.568235	1
GO:0046579	173	positive regulation of Ras protein signal transduction	BP	0.986151	1
GO:0046580	204	negative regulation of Ras protein signal transduction	BP	0.993571	1
GO:0046597	55	negative regulation of viral entry into host cell	BP	0.743368	1
GO:0046622	48	positive regulation of organ growth	BP	0.69486	1
GO:0046627	314	negative regulation of insulin receptor signaling pathway	BP	0.983218	1
GO:0046628	37	positive regulation of insulin receptor signaling pathway	BP	1	1
GO:0046655	102	folic acid metabolic process	BP	0.919759	1
GO:0046676	197	negative regulation of insulin secretion	BP	0.954606	1
GO:0046677	126	response to antibiotic	BP	1	1
GO:0046685	49	response to arsenic-containing substance	BP	1	1
GO:0046686	176	response to cadmium ion	BP	0.625551	1
GO:0046688	55	response to copper ion	BP	1	1
GO:0046697	74	decidualization	BP	0.542328	1
GO:0046710	309	GDP metabolic process	BP	0.630948	1
GO:0046716	70	muscle cell cellular homeostasis	BP	1	1
GO:0046718	537	viral entry into host cell	BP	0.999976	1
GO:0046777	1708	protein autophosphorylation	BP	0.994418	1
GO:0046827	307	positive regulation of protein export from nucleus	BP	0.475981	1
GO:0046834	141	lipid phosphorylation	BP	0.969428	1
GO:0046835	284	carbohydrate phosphorylation	BP	0.542555	1
GO:0046847	137	filopodium assembly	BP	0.966247	1
GO:0046849	78	bone remodeling	BP	0.570882	1
GO:0046854	879	phosphatidylinositol phosphorylation	BP	0.981676	1
GO:0046856	338	phosphatidylinositol dephosphorylation	BP	0.834584	1
GO:0046888	20	negative regulation of hormone secretion	BP	1	1
GO:0046889	69	positive regulation of lipid biosynthetic process	BP	0.81848	1
GO:0046902	95	regulation of mitochondrial membrane permeability	BP	0.904588	1
GO:0046907	86	intracellular transport	BP	0.880794	1
GO:0046928	148	regulation of neurotransmitter secretion	BP	0.97429	1
GO:0048008	291	platelet-derived growth factor receptor signaling pathway	BP	0.974028	1
GO:0048009	531	insulin-like growth factor receptor signaling pathway	BP	0.231103	1
GO:0048010	839	vascular endothelial growth factor receptor signaling pathway	BP	0.998638	1
GO:0048011	75	neurotrophin TRK receptor signaling pathway	BP	1	1
GO:0048012	198	hepatocyte growth factor receptor signaling pathway	BP	0.212059	1
GO:0048013	1029	ephrin receptor signaling pathway	BP	0.999943	1
GO:0048015	293	phosphatidylinositol-mediated signaling	BP	1	1
GO:0048016	451	inositol phosphate-mediated signaling	BP	0.543489	1
GO:0048024	170	regulation of mRNA splicing, via spliceosome	BP	0.985084	1
GO:0048025	156	negative regulation of mRNA splicing, via spliceosome	BP	0.978908	1
GO:0048026	68	positive regulation of mRNA splicing, via spliceosome	BP	0.813934	1
GO:0048041	365	focal adhesion assembly	BP	0.669014	1
GO:0048048	128	embryonic eye morphogenesis	BP	1	1
GO:0048146	378	positive regulation of fibroblast proliferation	BP	0.900749	1
GO:0048147	115	negative regulation of fibroblast proliferation	BP	0.774248	1
GO:0048148	187	behavioral response to cocaine	BP	1	1
GO:0048149	61	behavioral response to ethanol	BP	1	1
GO:0048167	330	regulation of synaptic plasticity	BP	0.557248	1
GO:0048168	84	regulation of neuronal synaptic plasticity	BP	0.874748	1
GO:0048169	139	regulation of long-term neuronal synaptic plasticity	BP	0.856011	1
GO:0048172	82	regulation of short-term neuronal synaptic plasticity	BP	1	1
GO:0048208	620	COPII vesicle coating	BP	0.129694	1
GO:0048240	116	sperm capacitation	BP	0.155141	1
GO:0048246	33	macrophage chemotaxis	BP	1	1
GO:0048247	53	lymphocyte chemotaxis	BP	1	1
GO:0048255	63	mRNA stabilization	BP	0.457242	1
GO:0048260	134	positive regulation of receptor-mediated endocytosis	BP	0.841605	1
GO:0048265	77	response to pain	BP	0.290601	1
GO:0048266	38	behavioral response to pain	BP	0.609243	1
GO:0048268	100	clathrin coat assembly	BP	0.915689	1
GO:0048278	191	vesicle docking	BP	0.847617	1
GO:0048286	254	lung alveolus development	BP	0.948619	1
GO:0048304	55	positive regulation of isotype switching to IgG isotypes	BP	1	1
GO:0048333	98	mesodermal cell differentiation	BP	0.911412	1
GO:0048384	238	retinoic acid receptor signaling pathway	BP	0.363212	1
GO:0048468	119	cell development	BP	0.947309	1
GO:0048469	232	cell maturation	BP	1	1
GO:0048477	142	oogenesis	BP	0.676699	1
GO:0048484	47	enteric nervous system development	BP	0.687219	1
GO:0048485	413	sympathetic nervous system development	BP	0.0851965	1
GO:0048488	263	synaptic vesicle endocytosis	BP	0.98867	1
GO:0048490	126	anterograde synaptic vesicle transport	BP	0.955688	1
GO:0048511	395	rhythmic process	BP	0.996603	1
GO:0048514	139	blood vessel morphogenesis	BP	1	1
GO:0048535	92	lymph node development	BP	0.897237	1
GO:0048536	384	spleen development	BP	0.999208	1
GO:0048538	404	thymus development	BP	0.999495	1
GO:0048545	156	response to steroid hormone	BP	0.896466	1
GO:0048546	128	digestive tract morphogenesis	BP	1	1
GO:0048557	121	embryonic digestive tract morphogenesis	BP	1	1
GO:0048565	317	digestive tract development	BP	0.787608	1
GO:0048566	155	embryonic digestive tract development	BP	1	1
GO:0048568	255	embryonic organ development	BP	0.986553	1
GO:0048589	237	developmental growth	BP	1	1
GO:0048593	192	camera-type eye morphogenesis	BP	1	1
GO:0048596	129	embryonic camera-type eye morphogenesis	BP	0.958859	1
GO:0048599	92	oocyte development	BP	1	1
GO:0048661	584	positive regulation of smooth muscle cell proliferation	BP	0.995761	1
GO:0048662	110	negative regulation of smooth muscle cell proliferation	BP	0.752772	1
GO:0048663	180	neuron fate commitment	BP	0.988354	1
GO:0048665	64	neuron fate specification	BP	1	1
GO:0048666	503	neuron development	BP	0.998336	1
GO:0048675	261	axon extension	BP	0.882425	1
GO:0048678	154	response to axon injury	BP	1	1
GO:0048701	342	embryonic cranial skeleton morphogenesis	BP	0.999789	1
GO:0048704	462	embryonic skeletal system morphogenesis	BP	0.795855	1
GO:0048705	457	skeletal system morphogenesis	BP	0.999988	1
GO:0048709	204	oligodendrocyte differentiation	BP	0.993571	1
GO:0048711	31	positive regulation of astrocyte differentiation	BP	1	1
GO:0048712	74	negative regulation of astrocyte differentiation	BP	1	1
GO:0048714	197	positive regulation of oligodendrocyte differentiation	BP	0.992354	1
GO:0048738	56	cardiac muscle tissue development	BP	0.749637	1
GO:0048741	177	skeletal muscle fiber development	BP	1	1
GO:0048745	97	smooth muscle tissue development	BP	0.68857	1
GO:0048747	61	muscle fiber development	BP	1	1
GO:0048754	253	branching morphogenesis of an epithelial tube	BP	0.422769	1
GO:0048791	217	calcium ion-regulated exocytosis of neurotransmitter	BP	0.99534	1
GO:0048812	641	neuron projection morphogenesis	BP	0.499603	1
GO:0048813	709	dendrite morphogenesis	BP	0.883603	1
GO:0048814	202	regulation of dendrite morphogenesis	BP	0.959043	1
GO:0048821	211	erythrocyte development	BP	0.58849	1
GO:0048839	262	inner ear development	BP	0.988424	1
GO:0048844	131	artery morphogenesis	BP	1	1
GO:0048853	80	forebrain morphogenesis	BP	0.861721	1
GO:0048854	162	brain morphogenesis	BP	0.908016	1
GO:0048863	337	stem cell differentiation	BP	0.126373	1
GO:0048870	486	cell motility	BP	0.999994	1
GO:0048872	144	homeostasis of number of cells	BP	1	1
GO:0048873	224	homeostasis of number of cells within a tissue	BP	1	1
GO:0050427	83	3'-phosphoadenosine 5'-phosphosulfate metabolic process	BP	0.871611	1
GO:0050434	85	positive regulation of viral transcription	BP	1	1
GO:0050435	64	amyloid-beta metabolic process	BP	1	1
GO:0050482	88	arachidonic acid secretion	BP	0.886548	1
GO:0050673	92	epithelial cell proliferation	BP	0.660441	1
GO:0050678	32	regulation of epithelial cell proliferation	BP	1	1
GO:0050679	501	positive regulation of epithelial cell proliferation	BP	0.994054	1
GO:0050680	451	negative regulation of epithelial cell proliferation	BP	0.985982	1
GO:0050690	317	regulation of defense response to virus by virus	BP	0.996494	1
GO:0050708	90	regulation of protein secretion	BP	1	1
GO:0050709	84	negative regulation of protein secretion	BP	0.874748	1
GO:0050710	36	negative regulation of cytokine secretion	BP	1	1
GO:0050714	223	positive regulation of protein secretion	BP	0.97353	1
GO:0050715	100	positive regulation of cytokine secretion	BP	1	1
GO:0050718	90	positive regulation of interleukin-1 beta secretion	BP	0.892025	1
GO:0050727	449	regulation of inflammatory response	BP	0.963526	1
GO:0050728	345	negative regulation of inflammatory response	BP	0.99811	1
GO:0050729	263	positive regulation of inflammatory response	BP	0.956365	1
GO:0050730	173	regulation of peptidyl-tyrosine phosphorylation	BP	0.796774	1
GO:0050731	609	positive regulation of peptidyl-tyrosine phosphorylation	BP	0.928715	1
GO:0050732	97	negative regulation of peptidyl-tyrosine phosphorylation	BP	0.909193	1
GO:0050765	42	negative regulation of phagocytosis	BP	1	1
GO:0050766	152	positive regulation of phagocytosis	BP	0.976713	1
GO:0050767	117	regulation of neurogenesis	BP	0.320442	1
GO:0050768	212	negative regulation of neurogenesis	BP	0.966701	1
GO:0050769	161	positive regulation of neurogenesis	BP	0.755506	1
GO:0050770	177	regulation of axonogenesis	BP	0.629962	1
GO:0050771	175	negative regulation of axonogenesis	BP	1	1
GO:0050772	219	positive regulation of axonogenesis	BP	0.995565	1
GO:0050773	82	regulation of dendrite development	BP	0.598119	1
GO:0050775	674	positive regulation of dendrite morphogenesis	BP	0.0452477	1
GO:0050776	657	regulation of immune response	BP	0.187979	1
GO:0050777	70	negative regulation of immune response	BP	0.822915	1
GO:0050790	477	regulation of catalytic activity	BP	0.999372	1
GO:0050796	839	regulation of insulin secretion	BP	0.915921	1
GO:0050804	92	modulation of chemical synaptic transmission	BP	1	1
GO:0050806	97	positive regulation of synaptic transmission	BP	1	1
GO:0050808	278	synapse organization	BP	0.966892	1
GO:0050821	852	protein stabilization	BP	0.998892	1
GO:0050829	235	defense response to Gram-negative bacterium	BP	0.927884	1
GO:0050830	262	defense response to Gram-positive bacterium	BP	0.955562	1
GO:0050832	26	defense response to fungus	BP	1	1
GO:0050850	219	positive regulation of calcium-mediated signaling	BP	0.445731	1
GO:0050852	1098	T cell receptor signaling pathway	BP	0.895932	1
GO:0050853	364	B cell receptor signaling pathway	BP	0.978302	1
GO:0050860	124	negative regulation of T cell receptor signaling pathway	BP	1	1
GO:0050862	50	positive regulation of T cell receptor signaling pathway	BP	1	1
GO:0050868	68	negative regulation of T cell activation	BP	0.813934	1
GO:0050870	149	positive regulation of T cell activation	BP	0.974919	1
GO:0050872	74	white fat cell differentiation	BP	1	1
GO:0050873	133	brown fat cell differentiation	BP	0.838571	1
GO:0050884	86	neuromuscular process controlling posture	BP	0.880794	1
GO:0050885	295	neuromuscular process controlling balance	BP	0.994327	1
GO:0050890	368	cognition	BP	0.97977	1
GO:0050892	79	intestinal absorption	BP	1	1
GO:0050896	507	response to stimulus	BP	0.928631	1
GO:0050900	1034	leukocyte migration	BP	0.994851	1
GO:0050901	137	leukocyte tethering or rolling	BP	0.653083	1
GO:0050907	33	detection of chemical stimulus involved in sensory perception	BP	1	1
GO:0050908	55	detection of light stimulus involved in visual perception	BP	1	1
GO:0050909	142	sensory perception of taste	BP	0.457733	1
GO:0050910	71	detection of mechanical stimulus involved in sensory perception of sound	BP	0.0958819	1
GO:0050911	175	detection of chemical stimulus involved in sensory perception of smell	BP	0.257448	1
GO:0050918	363	positive chemotaxis	BP	0.394607	1
GO:0050919	258	negative chemotaxis	BP	0.987388	1
GO:0050921	41	positive regulation of chemotaxis	BP	1	1
GO:0050927	172	positive regulation of positive chemotaxis	BP	0.793572	1
GO:0050930	51	induction of positive chemotaxis	BP	0.354858	1
GO:0050965	113	detection of temperature stimulus involved in sensory perception of pain	BP	1	1
GO:0050966	90	detection of mechanical stimulus involved in sensory perception of pain	BP	0.892025	1
GO:0050982	123	detection of mechanical stimulus	BP	0.58055	1
GO:0050999	107	regulation of nitric-oxide synthase activity	BP	0.48682	1
GO:0051000	106	positive regulation of nitric-oxide synthase activity	BP	0.480622	1
GO:0051016	97	barbed-end actin filament capping	BP	1	1
GO:0051017	244	actin filament bundle assembly	BP	0.938517	1
GO:0051024	39	positive regulation of immunoglobulin secretion	BP	0.618788	1
GO:0051028	384	mRNA transport	BP	0.958469	1
GO:0051044	69	positive regulation of membrane protein ectodomain proteolysis	BP	1	1
GO:0051056	3227	regulation of small GTPase mediated signal transduction	BP	0.372493	1
GO:0051085	44	chaperone mediated protein folding requiring cofactor	BP	1	1
GO:0051090	178	regulation of DNA binding transcription factor activity	BP	0.933183	1
GO:0051091	801	positive regulation of DNA binding transcription factor activity	BP	0.999697	1
GO:0051092	1103	positive regulation of NF-kappaB transcription factor activity	BP	0.99908	1
GO:0051123	61	RNA polymerase II transcriptional preinitiation complex assembly	BP	1	1
GO:0051131	43	chaperone-mediated protein complex assembly	BP	1	1
GO:0051145	119	smooth muscle cell differentiation	BP	1	1
GO:0051156	52	glucose 6-phosphate metabolic process	BP	1	1
GO:0051170	107	nuclear import	BP	1	1
GO:0051209	604	release of sequestered calcium ion into cytosol	BP	0.924526	1
GO:0051216	523	cartilage development	BP	0.995966	1
GO:0051225	248	spindle assembly	BP	0.942761	1
GO:0051258	25	protein polymerization	BP	1	1
GO:0051259	459	protein oligomerization	BP	0.996149	1
GO:0051260	1260	protein homooligomerization	BP	0.985342	1
GO:0051262	287	protein tetramerization	BP	0.999176	1
GO:0051272	99	positive regulation of cellular component movement	BP	1	1
GO:0051276	41	chromosome organization	BP	1	1
GO:0051279	200	regulation of release of sequestered calcium ion into cytosol	BP	0.868615	1
GO:0051281	150	positive regulation of release of sequestered calcium ion into cytosol	BP	1	1
GO:0051289	466	protein homotetramerization	BP	0.586875	1
GO:0051291	903	protein heterooligomerization	BP	0.0588686	1
GO:0051298	139	centrosome duplication	BP	0.856011	1
GO:0051301	2145	cell division	BP	0.999999	1
GO:0051310	70	metaphase plate congression	BP	1	1
GO:0051321	351	meiotic cell cycle	BP	0.355673	1
GO:0051384	388	response to glucocorticoid	BP	0.7323	1
GO:0051402	293	neuron apoptotic process	BP	0.844278	1
GO:0051403	177	stress-activated MAPK cascade	BP	0.931823	1
GO:0051412	24	response to corticosterone	BP	0.447583	1
GO:0051436	328	negative regulation of ubiquitin-protein ligase activity involved in mitotic cell cycle	BP	0.997248	1
GO:0051437	355	positive regulation of ubiquitin-protein ligase activity involved in regulation of mitotic cell cycle transition	BP	0.998486	1
GO:0051439	110	regulation of ubiquitin-protein ligase activity involved in mitotic cell cycle	BP	1	1
GO:0051443	102	positive regulation of ubiquitin-protein transferase activity	BP	0.714751	1
GO:0051457	133	maintenance of protein location in nucleus	BP	0.838571	1
GO:0051480	267	regulation of cytosolic calcium ion concentration	BP	0.782299	1
GO:0051481	99	negative regulation of cytosolic calcium ion concentration	BP	0.913577	1
GO:0051482	112	positive regulation of cytosolic calcium ion concentration involved in phospholipase C-activating G-protein coupled signaling pathway	BP	1	1
GO:0051489	129	regulation of filopodium assembly	BP	1	1
GO:0051492	147	regulation of stress fiber assembly	BP	0.876585	1
GO:0051493	213	regulation of cytoskeleton organization	BP	1	1
GO:0051496	352	positive regulation of stress fiber assembly	BP	0.998382	1
GO:0051497	333	negative regulation of stress fiber assembly	BP	0.824228	1
GO:0051561	65	positive regulation of mitochondrial calcium ion concentration	BP	0.799602	1
GO:0051568	203	histone H3-K4 methylation	BP	1	1
GO:0051571	134	positive regulation of histone H3-K4 methylation	BP	0.963646	1
GO:0051591	218	response to cAMP	BP	0.441437	1
GO:0051592	576	response to calcium ion	BP	0.995149	1
GO:0051602	124	response to electrical stimulus	BP	1	1
GO:0051603	290	proteolysis involved in cellular protein catabolic process	BP	0.41373	1
GO:0051604	115	protein maturation	BP	0.941828	1
GO:0051607	892	defense response to virus	BP	0.992146	1
GO:0051642	104	centrosome localization	BP	0.724693	1
GO:0051693	106	actin filament capping	BP	0.734341	1
GO:0051726	720	regulation of cell cycle	BP	0.991696	1
GO:0051764	73	actin crosslink formation	BP	0.534985	1
GO:0051770	89	positive regulation of nitric-oxide synthase biosynthetic process	BP	0.642603	1
GO:0051781	344	positive regulation of cell division	BP	0.333205	1
GO:0051881	160	regulation of mitochondrial membrane potential	BP	0.550592	1
GO:0051893	503	regulation of focal adhesion assembly	BP	0.347743	1
GO:0051894	199	positive regulation of focal adhesion assembly	BP	0.866415	1
GO:0051897	1200	positive regulation of protein kinase B signaling	BP	0.998817	1
GO:0051898	303	negative regulation of protein kinase B signaling	BP	0.995236	1
GO:0051899	335	membrane depolarization	BP	0.711667	1
GO:0051924	177	regulation of calcium ion transport	BP	0.809169	1
GO:0051926	67	negative regulation of calcium ion transport	BP	0.809274	1
GO:0051928	267	positive regulation of calcium ion transport	BP	0.989602	1
GO:0051930	123	regulation of sensory perception of pain	BP	1	1
GO:0051965	674	positive regulation of synapse assembly	BP	0.997323	1
GO:0051966	278	regulation of synaptic transmission, glutamatergic	BP	1	1
GO:0051967	89	negative regulation of synaptic transmission, glutamatergic	BP	0.889321	1
GO:0051968	229	positive regulation of synaptic transmission, glutamatergic	BP	0.659892	1
GO:0051973	434	positive regulation of telomerase activity	BP	0.999978	1
GO:0055003	135	cardiac myofibril assembly	BP	1	1
GO:0055007	203	cardiac muscle cell differentiation	BP	0.993409	1
GO:0055008	50	cardiac muscle tissue morphogenesis	BP	1	1
GO:0055010	123	ventricular cardiac muscle tissue morphogenesis	BP	0.952274	1
GO:0055015	35	ventricular cardiac muscle cell development	BP	1	1
GO:0055072	192	iron ion homeostasis	BP	0.692038	1
GO:0055074	154	calcium ion homeostasis	BP	0.977838	1
GO:0055085	2018	transmembrane transport	BP	0.99996	1
GO:0055088	261	lipid homeostasis	BP	0.998432	1
GO:0055089	29	fatty acid homeostasis	BP	1	1
GO:0055093	50	response to hyperoxia	BP	0.345978	1
GO:0055114	3278	oxidation-reduction process	BP	0.997571	1
GO:0055117	140	regulation of cardiac muscle contraction	BP	0.446983	1
GO:0060021	777	palate development	BP	0.529639	1
GO:0060037	128	pharyngeal system development	BP	0.957828	1
GO:0060038	157	cardiac muscle cell proliferation	BP	0.979423	1
GO:0060041	430	retina development in camera-type eye	BP	0.999719	1
GO:0060044	231	negative regulation of cardiac muscle cell proliferation	BP	0.996705	1
GO:0060045	270	positive regulation of cardiac muscle cell proliferation	BP	0.998745	1
GO:0060047	34	heart contraction	BP	1	1
GO:0060048	222	cardiac muscle contraction	BP	0.633102	1
GO:0060065	96	uterus development	BP	0.906919	1
GO:0060068	69	vagina development	BP	0.81848	1
GO:0060071	483	Wnt signaling pathway, planar cell polarity pathway	BP	0.99187	1
GO:0060078	230	regulation of postsynaptic membrane potential	BP	0.977148	1
GO:0060079	583	excitatory postsynaptic potential	BP	0.187307	1
GO:0060122	145	inner ear receptor stereocilium organization	BP	0.281235	1
GO:0060134	37	prepulse inhibition	BP	0.599459	1
GO:0060135	78	maternal process involved in female pregnancy	BP	0.854708	1
GO:0060158	63	phospholipase C-activating dopamine receptor signaling pathway	BP	1	1
GO:0060173	283	limb development	BP	0.387924	1
GO:0060213	160	positive regulation of nuclear-transcribed mRNA poly(A) tail shortening	BP	0.980896	1
GO:0060216	169	definitive hemopoiesis	BP	0.98471	1
GO:0060218	155	hematopoietic stem cell differentiation	BP	0.978379	1
GO:0060236	42	regulation of mitotic spindle organization	BP	1	1
GO:0060252	118	positive regulation of glial cell proliferation	BP	0.945989	1
GO:0060271	2137	cilium assembly	BP	0.917391	1
GO:0060272	36	embryonic skeletal joint morphogenesis	BP	1	1
GO:0060291	373	long-term synaptic potentiation	BP	0.893961	1
GO:0060294	45	cilium movement involved in cell motility	BP	0.671359	1
GO:0060306	117	regulation of membrane repolarization	BP	1	1
GO:0060307	127	regulation of ventricular cardiac muscle cell membrane repolarization	BP	0.956771	1
GO:0060314	119	regulation of ryanodine-sensitive calcium-release channel activity	BP	1	1
GO:0060317	105	cardiac epithelial to mesenchymal transition	BP	0.925499	1
GO:0060324	281	face development	BP	0.251264	1
GO:0060325	204	face morphogenesis	BP	0.877097	1
GO:0060326	363	cell chemotaxis	BP	0.942653	1
GO:0060333	331	interferon-gamma-mediated signaling pathway	BP	0.819944	1
GO:0060334	82	regulation of interferon-gamma-mediated signaling pathway	BP	0.868396	1
GO:0060337	179	type I interferon signaling pathway	BP	0.934517	1
GO:0060338	117	regulation of type I interferon-mediated signaling pathway	BP	1	1
GO:0060347	119	heart trabecula formation	BP	0.947309	1
GO:0060348	404	bone development	BP	0.989355	1
GO:0060384	219	innervation	BP	0.904723	1
GO:0060389	138	pathway-restricted SMAD protein phosphorylation	BP	1	1
GO:0060391	199	positive regulation of SMAD protein import into nucleus	BP	0.992724	1
GO:0060394	78	negative regulation of pathway-restricted SMAD protein phosphorylation	BP	1	1
GO:0060395	775	SMAD protein signal transduction	BP	0.067836	1
GO:0060397	117	JAK-STAT cascade involved in growth hormone signaling pathway	BP	0.159042	1
GO:0060402	237	calcium ion transport into cytosol	BP	0.128905	1
GO:0060411	98	cardiac septum morphogenesis	BP	0.69396	1
GO:0060412	245	ventricular septum morphogenesis	BP	0.98336	1
GO:0060413	68	atrial septum morphogenesis	BP	1	1
GO:0060416	28	response to growth hormone	BP	1	1
GO:0060425	27	lung morphogenesis	BP	0.487082	1
GO:0060441	72	epithelial tube branching involved in lung morphogenesis	BP	1	1
GO:0060444	77	branching involved in mammary gland duct morphogenesis	BP	0.851069	1
GO:0060445	79	branching involved in salivary gland morphogenesis	BP	0.858258	1
GO:0060546	35	negative regulation of necroptotic process	BP	0.57915	1
GO:0060548	693	negative regulation of cell death	BP	0.951429	1
GO:0060612	188	adipose tissue development	BP	0.945436	1
GO:0060644	48	mammary gland epithelial cell differentiation	BP	1	1
GO:0060674	46	placenta blood vessel development	BP	0.679387	1
GO:0060707	56	trophoblast giant cell differentiation	BP	1	1
[truncated: 340 more rows]
