# Supplementary material for: Integrating Signals from Sperm Methylome Analysis and Genome-Wide Association Study for a Better Understanding of Male Fertility in Cattle
Source: Epigenomes. 2019 May 16;3(2):10. doi: 10.3390/epigenomes3020010 (PMC8594688; doi:10.3390/epigenomes3020010)
Supplement: Supplementary file 1 [file epigenomes-03-00010-s001.zip › Table S6_SCR_DMR_GO_enrichment.xlsx]

## Sheet: Human_GO_extension_10kb_DMR
Table S6. The enrichment analysis for SCR-associated differentially methylated regions (DMRs)
GO ID	# detected CpG in GO terms	GO Name	GO category	P	FDR
GO:0036159	226	inner dynein arm assembly	BP	9.678e-08	0.000226272
GO:0060285	301	cilium-dependent cell motility	BP	3.4443e-06	0.00402639
GO:0035082	203	axoneme assembly	BP	8.3349e-05	0.0649566
GO:0098719	271	sodium ion import across plasma membrane	BP	0.000127245	0.0743747	http://www.rbmojournal.com/article/S1472-6483(14)00535-5/pdf
GO:0006388	109	tRNA splicing, via endonucleolytic cleavage and ligation	BP	0.000291948	0.113762
GO:1902600	620	hydrogen ion transmembrane transport	BP	0.000274608	0.113762	https://www.ncbi.nlm.nih.gov/pmc/articles/PMC3010136/
GO:0006637	236	acyl-CoA metabolic process	BP	0.000365754	0.122162
GO:0003341	827	cilium movement	BP	0.000473757	0.138456
GO:0071805	2816	potassium ion transmembrane transport	BP	0.000756407	0.196498
GO:0051453	692	regulation of intracellular pH	BP	0.00086907	0.203189
GO:0007213	420	G-protein coupled acetylcholine receptor signaling pathway	BP	0.001585	0.320905
GO:0017158	294	regulation of calcium ion-dependent exocytosis	BP	0.00164708	0.320905	https://www.google.se/url?sa=t&rct=j&q=&esrc=s&source=web&cd=1&cad=rja&uact=8&ved=0ahUKEwjD5dut4-rXAhXnZpoKHcmJDTUQFggtMAA&url=https%3A%2F%2Fwww.ncbi.nlm.nih.gov%2Fpmc%2Farticles%2FPMC3299562%2F&usg=AOvVaw214XDHkoyNAJsmNfL4ZXys
GO:0022904	248	respiratory electron transport chain	BP	0.00193855	0.323738
GO:0071625	359	vocalization behavior	BP	0.00190935	0.323738
GO:0000910	355	cytokinesis	BP	0.00233999	0.349142
GO:0034765	2988	regulation of ion transmembrane transport	BP	0.00253867	0.349142
GO:0036342	244	post-anal tail morphogenesis	BP	0.00243754	0.349142
GO:0007158	473	neuron cell-cell adhesion	BP	0.00281307	0.365386
GO:0050850	402	positive regulation of calcium-mediated signaling	BP	0.0030382	0.373858
GO:0006359	109	regulation of transcription from RNA polymerase III promoter	BP	0.00354598	0.377079
GO:0009888	181	tissue development	BP	0.00365716	0.377079
GO:0022010	49	central nervous system myelination	BP	0.00341406	0.377079
GO:0045199	148	maintenance of epithelial cell apical/basal polarity	BP	0.0037095	0.377079
GO:0048240	182	sperm capacitation	BP	0.00400084	0.389748
GO:0006805	741	xenobiotic metabolic process	BP	0.00417187	0.390154
GO:0009168	86	purine ribonucleoside monophosphate biosynthetic process	BP	0.00451085	0.405629
GO:0006749	157	glutathione metabolic process	BP	0.00469305	0.406383
GO:0006501	1120	C-terminal protein lipidation	BP	0.00490563	0.40962
GO:0002376	145	immune system process	BP	0.00529458	0.412627
GO:0006801	325	superoxide metabolic process	BP	0.00529461	0.412627
GO:0000028	52	ribosomal small subunit assembly	BP	0.00591158	0.421099
GO:0033198	207	response to ATP	BP	0.00588318	0.421099
GO:0071425	173	hematopoietic stem cell proliferation	BP	0.00594366	0.421099
GO:0031641	393	regulation of myelination	BP	0.00632597	0.435004
GO:0042391	1884	regulation of membrane potential	BP	0.00671412	0.448503
GO:0007602	547	phototransduction	BP	0.00854253	0.52559
GO:0015949	340	nucleobase-containing small molecule interconversion	BP	0.00847455	0.52559
GO:0048791	383	calcium ion-regulated exocytosis of neurotransmitter	BP	0.00814814	0.52559
GO:0043252	334	sodium-independent organic anion transport	BP	0.00911224	0.546267
GO:0055119	313	relaxation of cardiac muscle	BP	0.00950845	0.555769
GO:0060122	214	inner ear receptor stereocilium organization	BP	0.0100063	0.570602
GO:0009235	344	cobalamin metabolic process	BP	0.0106347	0.592
GO:0016339	599	calcium-dependent cell-cell adhesion via plasma membrane cell adhesion molecules	BP	0.0114266	0.60717
GO:0030322	251	stabilization of membrane potential	BP	0.0112028	0.60717
GO:0009165	127	nucleotide biosynthetic process	BP	0.0120794	0.627591
GO:0010824	240	regulation of centrosome duplication	BP	0.0138739	0.705158
GO:0006836	471	neurotransmitter transport	BP	0.0160449	0.773024
GO:0007186	7561	G-protein coupled receptor signaling pathway	BP	0.0158692	0.773024
GO:0010259	229	multicellular organism aging	BP	0.017193	0.773024
GO:0042130	390	negative regulation of T cell proliferation	BP	0.0170949	0.773024
GO:0043065	4629	positive regulation of apoptotic process	BP	0.0163486	0.773024
GO:0071803	265	positive regulation of podosome assembly	BP	0.0171479	0.773024
GO:0010613	348	positive regulation of cardiac muscle hypertrophy	BP	0.0194399	0.797379
GO:0030317	688	flagellated sperm motility	BP	0.0184827	0.797379
GO:0039702	153	viral budding via host ESCRT complex	BP	0.019416	0.797379
GO:0045019	72	negative regulation of nitric oxide biosynthetic process	BP	0.0183578	0.797379
GO:0048545	195	response to steroid hormone	BP	0.0192064	0.797379
GO:0021987	1368	cerebral cortex development	BP	0.0214642	0.828894
GO:0043406	769	positive regulation of MAP kinase activity	BP	0.0209404	0.828894
GO:0045598	73	regulation of fat cell differentiation	BP	0.0206748	0.828894
GO:0046597	93	negative regulation of viral entry into host cell	BP	0.0216264	0.828894
GO:0006941	411	striated muscle contraction	BP	0.0226697	0.839068
GO:0007156	2586	homophilic cell adhesion via plasma membrane adhesion molecules	BP	0.0229685	0.839068
GO:0019229	540	regulation of vasoconstriction	BP	0.0226911	0.839068
GO:0035176	781	social behavior	BP	0.0240165	0.863857
GO:0006790	178	sulfur compound metabolic process	BP	0.0258678	0.872309
GO:0007215	689	glutamate receptor signaling pathway	BP	0.025031	0.872309
GO:0010633	667	negative regulation of epithelial cell migration	BP	0.0261171	0.872309
GO:0016310	1137	phosphorylation	BP	0.0256493	0.872309
GO:0032703	108	negative regulation of interleukin-2 production	BP	0.0251862	0.872309
GO:1901652	76	response to peptide	BP	0.0289554	0.953489
GO:0042953	486	lipoprotein transport	BP	0.0300545	0.975935
GO:0000956	181	nuclear-transcribed mRNA catabolic process	BP	0.0316562	0.989819
GO:0007080	314	mitotic metaphase plate congression	BP	0.0330222	0.989819
GO:0010501	344	RNA secondary structure unwinding	BP	0.0330214	0.989819
GO:0030148	932	sphingolipid biosynthetic process	BP	0.0321799	0.989819
GO:0048304	104	positive regulation of isotype switching to IgG isotypes	BP	0.0324007	0.989819
GO:0061844	51	antimicrobial humoral immune response mediated by antimicrobial peptide	BP	0.0316269	0.989819
GO:0000002	120	mitochondrial genome maintenance	BP	0.658652	1
GO:0000027	115	ribosomal large subunit assembly	BP	0.368771	1
GO:0000045	690	autophagosome assembly	BP	0.64576	1
GO:0000060	241	protein import into nucleus, translocation	BP	0.914556	1
GO:0000070	182	mitotic sister chromatid segregation	BP	0.380844	1
GO:0000077	323	DNA damage checkpoint	BP	0.978933	1
GO:0000079	265	regulation of cyclin-dependent protein serine/threonine kinase activity	BP	0.970416	1
GO:0000082	1198	G1/S transition of mitotic cell cycle	BP	0.998409	1
GO:0000083	202	regulation of transcription involved in G1/S transition of mitotic cell cycle	BP	0.415102	1
GO:0000086	1776	G2/M transition of mitotic cell cycle	BP	0.925887	1
GO:0000122	9988	negative regulation of transcription from RNA polymerase II promoter	BP	1	1
GO:0000132	428	establishment of mitotic spindle orientation	BP	0.904615	1
GO:0000165	3621	MAPK cascade	BP	0.755105	1
GO:0000183	92	chromatin silencing at rDNA	BP	0.646421	1
GO:0000184	689	nuclear-transcribed mRNA catabolic process, nonsense-mediated decay	BP	0.956273	1
GO:0000185	250	activation of MAPKKK activity	BP	0.992903	1
GO:0000186	594	activation of MAPKK activity	BP	0.876874	1
GO:0000187	1439	activation of MAPK activity	BP	0.89132	1
GO:0000188	225	inactivation of MAPK activity	BP	0.0492854	1
GO:0000209	2569	protein polyubiquitination	BP	0.990091	1
GO:0000226	1323	microtubule cytoskeleton organization	BP	0.855614	1
GO:0000244	92	spliceosomal tri-snRNP complex assembly	BP	0.115749	1
GO:0000245	197	spliceosomal complex assembly	BP	0.781799	1
GO:0000266	181	mitochondrial fission	BP	0.111771	1
GO:0000278	1497	mitotic cell cycle	BP	0.898713	1
GO:0000281	620	mitotic cytokinesis	BP	0.690417	1
GO:0000289	323	nuclear-transcribed mRNA poly(A) tail shortening	BP	0.928658	1
GO:0000290	139	deadenylation-dependent decapping of nuclear-transcribed mRNA	BP	0.94279	1
GO:0000338	64	protein deneddylation	BP	0.0660783	1
GO:0000375	210	RNA splicing, via transesterification reactions	BP	0.908056	1
GO:0000380	239	alternative mRNA splicing, via spliceosome	BP	0.607561	1
GO:0000381	537	regulation of alternative mRNA splicing, via spliceosome	BP	0.80216	1
GO:0000387	175	spliceosomal snRNP assembly	BP	0.925545	1
GO:0000398	1798	mRNA splicing, via spliceosome	BP	0.930605	1
GO:0000413	260	protein peptidyl-prolyl isomerization	BP	0.96261	1
GO:0000422	460	autophagy of mitochondrion	BP	0.454648	1
GO:0000460	95	maturation of 5.8S rRNA	BP	0.0856569	1
GO:0000462	252	maturation of SSU-rRNA from tricistronic rRNA transcript (SSU-rRNA, 5.8S rRNA, LSU-rRNA)	BP	0.644202	1
GO:0000470	75	maturation of LSU-rRNA	BP	0.88551	1
GO:0000712	97	resolution of meiotic recombination intermediates	BP	0.814577	1
GO:0000715	138	nucleotide-excision repair, DNA damage recognition	BP	0.34967	1
GO:0000717	155	nucleotide-excision repair, DNA duplex unwinding	BP	0.649227	1
GO:0000723	386	telomere maintenance	BP	0.0958878	1
GO:0000724	1033	double-strand break repair via homologous recombination	BP	0.761962	1
GO:0000729	219	DNA double-strand break processing	BP	0.993705	1
GO:0000731	491	DNA synthesis involved in DNA repair	BP	0.38146	1
GO:0000732	442	strand displacement	BP	0.506316	1
GO:0000902	1158	cell morphogenesis	BP	0.952999	1
GO:0000920	137	cell separation after cytokinesis	BP	0.0480139	1
GO:0001501	1789	skeletal system development	BP	0.994692	1
GO:0001502	193	cartilage condensation	BP	0.671955	1
GO:0001503	1085	ossification	BP	0.985207	1
GO:0001508	400	action potential	BP	0.117328	1
GO:0001516	116	prostaglandin biosynthetic process	BP	0.196064	1
GO:0001523	666	retinoid metabolic process	BP	0.70071	1
GO:0001525	3047	angiogenesis	BP	0.98093	1
GO:0001541	512	ovarian follicle development	BP	0.261157	1
GO:0001556	176	oocyte maturation	BP	0.887332	1
GO:0001558	1136	regulation of cell growth	BP	0.0907871	1
GO:0001568	583	blood vessel development	BP	0.974369	1
GO:0001569	391	branching involved in blood vessel morphogenesis	BP	0.794689	1
GO:0001570	891	vasculogenesis	BP	0.326228	1
GO:0001578	438	microtubule bundle formation	BP	0.963677	1
GO:0001580	81	detection of chemical stimulus involved in sensory perception of bitter taste	BP	0.850004	1
GO:0001649	1645	osteoblast differentiation	BP	0.198709	1
GO:0001654	510	eye development	BP	0.98966	1
GO:0001655	109	urogenital system development	BP	0.083318	1
GO:0001656	578	metanephros development	BP	0.744825	1
GO:0001657	611	ureteric bud development	BP	0.594381	1
GO:0001658	795	branching involved in ureteric bud morphogenesis	BP	0.688788	1
GO:0001659	380	temperature homeostasis	BP	0.984272	1
GO:0001662	486	behavioral fear response	BP	0.0893721	1
GO:0001666	2483	response to hypoxia	BP	0.957083	1
GO:0001675	110	acrosome assembly	BP	0.412192	1
GO:0001676	277	long-chain fatty acid metabolic process	BP	0.972881	1
GO:0001678	247	cellular glucose homeostasis	BP	0.901101	1
GO:0001682	97	tRNA 5'-leader removal	BP	0.241949	1
GO:0001701	2507	in utero embryonic development	BP	0.894256	1
GO:0001702	343	gastrulation with mouth forming second	BP	0.33964	1
GO:0001706	82	endoderm formation	BP	0.632339	1
GO:0001707	382	mesoderm formation	BP	0.907332	1
GO:0001708	147	cell fate specification	BP	0.982232	1
GO:0001709	206	cell fate determination	BP	0.841585	1
GO:0001736	127	establishment of planar polarity	BP	0.417041	1
GO:0001755	341	neural crest cell migration	BP	0.925512	1
GO:0001756	622	somitogenesis	BP	0.966005	1
GO:0001764	2137	neuron migration	BP	0.593746	1
GO:0001771	385	immunological synapse formation	BP	0.343198	1
GO:0001774	98	microglial cell activation	BP	0.823774	1
GO:0001779	114	natural killer cell differentiation	BP	0.69489	1
GO:0001782	323	B cell homeostasis	BP	0.769124	1
GO:0001816	258	cytokine production	BP	0.544099	1
GO:0001817	190	regulation of cytokine production	BP	0.906483	1
GO:0001819	92	positive regulation of cytokine production	BP	0.0375574	1
GO:0001822	1347	kidney development	BP	0.886634	1
GO:0001823	171	mesonephros development	BP	0.042144	1
GO:0001824	117	blastocyst development	BP	0.507532	1
GO:0001829	101	trophectodermal cell differentiation	BP	0.849261	1
GO:0001833	121	inner cell mass cell proliferation	BP	0.0704487	1
GO:0001836	170	release of cytochrome c from mitochondria	BP	0.525699	1
GO:0001837	527	epithelial to mesenchymal transition	BP	0.66189	1
GO:0001843	1083	neural tube closure	BP	0.878229	1
GO:0001881	86	receptor recycling	BP	0.946299	1
GO:0001886	150	endothelial cell morphogenesis	BP	0.302239	1
GO:0001889	1083	liver development	BP	0.968207	1
GO:0001890	464	placenta development	BP	0.268508	1
GO:0001892	215	embryonic placenta development	BP	0.991929	1
GO:0001894	351	tissue homeostasis	BP	0.0451555	1
GO:0001895	171	retina homeostasis	BP	0.796046	1
GO:0001916	103	positive regulation of T cell mediated cytotoxicity	BP	0.672055	1
GO:0001921	181	positive regulation of receptor recycling	BP	0.726614	1
GO:0001932	648	regulation of protein phosphorylation	BP	0.919882	1
GO:0001933	1021	negative regulation of protein phosphorylation	BP	0.809402	1
GO:0001934	1807	positive regulation of protein phosphorylation	BP	0.993298	1
GO:0001935	171	endothelial cell proliferation	BP	0.796046	1
GO:0001937	564	negative regulation of endothelial cell proliferation	BP	0.467987	1
GO:0001938	1203	positive regulation of endothelial cell proliferation	BP	0.647087	1
GO:0001942	633	hair follicle development	BP	0.883868	1
GO:0001944	51	vasculature development	BP	0.242557	1
GO:0001946	199	lymphangiogenesis	BP	0.989036	1
GO:0001947	617	heart looping	BP	0.998569	1
GO:0001952	226	regulation of cell-matrix adhesion	BP	0.723861	1
GO:0001953	187	negative regulation of cell-matrix adhesion	BP	0.841246	1
GO:0001954	671	positive regulation of cell-matrix adhesion	BP	0.682174	1
GO:0001958	516	endochondral ossification	BP	0.7888	1
GO:0001963	69	synaptic transmission, dopaminergic	BP	0.990447	1
GO:0001964	216	startle response	BP	0.955784	1
GO:0001967	148	suckling behavior	BP	0.143243	1
GO:0001974	364	blood vessel remodeling	BP	0.987	1
GO:0001975	284	response to amphetamine	BP	0.751281	1
GO:0002009	261	morphogenesis of an epithelium	BP	0.418059	1
GO:0002026	274	regulation of the force of heart contraction	BP	0.678912	1
GO:0002027	510	regulation of heart rate	BP	0.995576	1
GO:0002028	222	regulation of sodium ion transport	BP	0.293015	1
GO:0002031	88	G-protein coupled receptor internalization	BP	0.902151	1
GO:0002040	735	sprouting angiogenesis	BP	0.771529	1
GO:0002042	240	cell migration involved in sprouting angiogenesis	BP	0.911016	1
GO:0002052	294	positive regulation of neuroblast proliferation	BP	0.812517	1
GO:0002053	406	positive regulation of mesenchymal cell proliferation	BP	0.972121	1
GO:0002062	574	chondrocyte differentiation	BP	0.997522	1
GO:0002063	398	chondrocyte development	BP	0.784106	1
GO:0002064	332	epithelial cell development	BP	0.819234	1
GO:0002076	377	osteoblast development	BP	0.982073	1
GO:0002087	87	regulation of respiratory gaseous exchange by neurological system process	BP	0.441155	1
GO:0002088	252	lens development in camera-type eye	BP	0.836263	1
GO:0002092	351	positive regulation of receptor internalization	BP	0.948425	1
GO:0002181	74	cytoplasmic translation	BP	0.777416	1
GO:0002218	174	activation of innate immune response	BP	0.986877	1
GO:0002223	1121	stimulatory C-type lectin receptor signaling pathway	BP	0.761813	1
GO:0002224	342	toll-like receptor signaling pathway	BP	0.823392	1
GO:0002230	236	positive regulation of defense response to virus by host	BP	0.213136	1
GO:0002244	920	hematopoietic progenitor cell differentiation	BP	0.38156	1
GO:0002250	1262	adaptive immune response	BP	0.789581	1
GO:0002407	115	dendritic cell chemotaxis	BP	0.878017	1
GO:0002437	119	inflammatory response to antigenic stimulus	BP	0.534183	1
GO:0002474	247	antigen processing and presentation of peptide antigen via MHC class I	BP	0.901101	1
GO:0002479	484	antigen processing and presentation of exogenous peptide antigen via MHC class I, TAP-dependent	BP	0.927606	1
GO:0002523	50	leukocyte migration involved in inflammatory response	BP	0.225895	1
GO:0002526	110	acute inflammatory response	BP	0.952644	1
GO:0002548	218	monocyte chemotaxis	BP	0.49058	1
GO:0002576	1261	platelet degranulation	BP	0.955317	1
GO:0002687	148	positive regulation of leukocyte migration	BP	0.966378	1
GO:0002690	89	positive regulation of leukocyte chemotaxis	BP	0.603705	1
GO:0002755	225	MyD88-dependent toll-like receptor signaling pathway	BP	0.715874	1
GO:0002756	166	MyD88-independent toll-like receptor signaling pathway	BP	0.387014	1
GO:0002931	611	response to ischemia	BP	0.594381	1
GO:0003007	575	heart morphogenesis	BP	0.586387	1
GO:0003009	191	skeletal muscle contraction	BP	0.306906	1
GO:0003014	171	renal system process	BP	0.630617	1
GO:0003016	71	respiratory system process	BP	0.453273	1
GO:0003091	547	renal water homeostasis	BP	0.722915	1
GO:0003148	622	outflow tract septum morphogenesis	BP	0.974907	1
GO:0003151	488	outflow tract morphogenesis	BP	0.98874	1
GO:0003181	151	atrioventricular valve morphogenesis	BP	0.701025	1
GO:0003184	157	pulmonary valve morphogenesis	BP	0.980844	1
GO:0003198	96	epithelial to mesenchymal transition involved in endocardial cushion formation	BP	0.450594	1
GO:0003203	152	endocardial cushion morphogenesis	BP	0.862347	1
GO:0003215	159	cardiac right ventricle morphogenesis	BP	0.983162	1
GO:0003222	366	ventricular trabecula myocardium morphogenesis	BP	0.99992	1
GO:0003281	522	ventricular septum development	BP	0.990482	1
GO:0003323	274	type B pancreatic cell development	BP	0.999228	1
GO:0003333	253	amino acid transmembrane transport	BP	0.723439	1
GO:0003334	254	keratinocyte development	BP	0.95092	1
GO:0003351	139	epithelial cilium movement	BP	0.94279	1
GO:0003376	66	sphingosine-1-phosphate signaling pathway	BP	0.144403	1
GO:0003382	309	epithelial cell morphogenesis	BP	0.793736	1
GO:0003407	224	neural retina development	BP	0.466115	1
GO:0005513	297	detection of calcium ion	BP	0.245874	1
GO:0005975	999	carbohydrate metabolic process	BP	0.79602	1
GO:0005977	185	glycogen metabolic process	BP	0.502305	1
GO:0005978	128	glycogen biosynthetic process	BP	0.0693762	1
GO:0005980	146	glycogen catabolic process	BP	0.821287	1
GO:0006006	452	glucose metabolic process	BP	0.939628	1
GO:0006024	647	glycosaminoglycan biosynthetic process	BP	0.999929	1
GO:0006027	332	glycosaminoglycan catabolic process	BP	0.927055	1
GO:0006044	50	N-acetylglucosamine metabolic process	BP	0.710931	1
GO:0006090	257	pyruvate metabolic process	BP	0.312497	1
GO:0006091	433	generation of precursor metabolites and energy	BP	0.330935	1
GO:0006094	360	gluconeogenesis	BP	0.862967	1
GO:0006096	218	glycolytic process	BP	0.732176	1
GO:0006098	129	pentose-phosphate shunt	BP	0.99507	1
GO:0006099	376	tricarboxylic acid cycle	BP	0.460535	1
GO:0006103	233	2-oxoglutarate metabolic process	BP	0.707836	1
GO:0006107	174	oxaloacetate metabolic process	BP	0.745203	1
GO:0006110	419	regulation of glycolytic process	BP	0.46459	1
GO:0006112	285	energy reserve metabolic process	BP	0.899905	1
GO:0006120	191	mitochondrial electron transport, NADH to ubiquinone	BP	0.306906	1
GO:0006122	22	mitochondrial electron transport, ubiquinol to cytochrome c	BP	0.746781	1
GO:0006123	111	mitochondrial electron transport, cytochrome c to oxygen	BP	0.150196	1
GO:0006139	395	nucleobase-containing compound metabolic process	BP	0.716165	1
GO:0006165	202	nucleoside diphosphate phosphorylation	BP	0.144287	1
GO:0006171	357	cAMP biosynthetic process	BP	0.381448	1
GO:0006182	455	cGMP biosynthetic process	BP	0.264056	1
GO:0006183	71	GTP biosynthetic process	BP	0.0672047	1
GO:0006198	398	cAMP catabolic process	BP	0.318953	1
GO:0006241	80	CTP biosynthetic process	BP	0.0804096	1
GO:0006259	272	DNA metabolic process	BP	0.0547803	1
GO:0006260	1397	DNA replication	BP	0.99339	1
GO:0006261	177	DNA-dependent DNA replication	BP	0.690136	1
GO:0006270	375	DNA replication initiation	BP	0.995357	1
GO:0006275	137	regulation of DNA replication	BP	0.437636	1
GO:0006281	2127	DNA repair	BP	0.989396	1
GO:0006283	495	transcription-coupled nucleotide-excision repair	BP	0.0556489	1
GO:0006284	376	base-excision repair	BP	0.0888708	1
GO:0006289	288	nucleotide-excision repair	BP	0.959072	1
GO:0006293	183	nucleotide-excision repair, preincision complex stabilization	BP	0.172816	1
GO:0006294	232	nucleotide-excision repair, preincision complex assembly	BP	0.699742	1
GO:0006295	183	nucleotide-excision repair, DNA incision, 3'-to lesion	BP	0.172816	1
GO:0006296	249	nucleotide-excision repair, DNA incision, 5'-to lesion	BP	0.107211	1
GO:0006297	136	nucleotide-excision repair, DNA gap filling	BP	0.326442	1
GO:0006298	264	mismatch repair	BP	0.850176	1
GO:0006301	146	postreplication repair	BP	0.347634	1
GO:0006302	722	double-strand break repair	BP	0.67471	1
GO:0006303	622	double-strand break repair via nonhomologous end joining	BP	0.999742	1
GO:0006306	283	DNA methylation	BP	0.996312	1
GO:0006309	135	apoptotic DNA fragmentation	BP	0.314978	1
GO:0006310	628	DNA recombination	BP	0.89493	1
GO:0006325	448	chromatin organization	BP	0.605464	1
GO:0006334	638	nucleosome assembly	BP	0.98964	1
GO:0006335	68	DNA replication-dependent nucleosome assembly	BP	0.549778	1
GO:0006336	59	DNA replication-independent nucleosome assembly	BP	0.702732	1
GO:0006337	119	nucleosome disassembly	BP	0.0995926	1
GO:0006338	1163	chromatin remodeling	BP	0.977989	1
GO:0006342	195	chromatin silencing	BP	0.954467	1
GO:0006349	160	regulation of gene expression by genetic imprinting	BP	0.700344	1
GO:0006351	16416	transcription, DNA-templated	BP	0.999985	1
GO:0006352	347	DNA-templated transcription, initiation	BP	0.999422	1
GO:0006355	11250	regulation of transcription, DNA-templated	BP	0.999983	1
GO:0006357	4627	regulation of transcription from RNA polymerase II promoter	BP	0.961661	1
GO:0006361	263	transcription initiation from RNA polymerase I promoter	BP	0.922951	1
GO:0006362	252	transcription elongation from RNA polymerase I promoter	BP	0.918876	1
GO:0006363	230	termination of RNA polymerase I transcription	BP	0.868714	1
GO:0006364	1286	rRNA processing	BP	0.726994	1
GO:0006366	6668	transcription from RNA polymerase II promoter	BP	0.997224	1
GO:0006367	2814	transcription initiation from RNA polymerase II promoter	BP	0.999283	1
GO:0006368	871	transcription elongation from RNA polymerase II promoter	BP	0.924321	1
GO:0006369	466	termination of RNA polymerase II transcription	BP	0.664213	1
GO:0006370	306	7-methylguanosine mRNA capping	BP	0.906615	1
GO:0006376	219	mRNA splice site selection	BP	0.500418	1
GO:0006378	318	mRNA polyadenylation	BP	0.278509	1
GO:0006379	135	mRNA cleavage	BP	0.160402	1
GO:0006383	236	transcription from RNA polymerase III promoter	BP	0.213136	1
GO:0006396	840	RNA processing	BP	0.444174	1
GO:0006397	1701	mRNA processing	BP	0.424188	1
GO:0006400	413	tRNA modification	BP	0.937692	1
GO:0006401	289	RNA catabolic process	BP	0.19426	1
GO:0006402	125	mRNA catabolic process	BP	0.500224	1
GO:0006405	304	RNA export from nucleus	BP	0.862368	1
GO:0006406	832	mRNA export from nucleus	BP	0.658372	1
GO:0006409	358	tRNA export from nucleus	BP	0.583445	1
GO:0006412	1032	translation	BP	0.726669	1
GO:0006413	724	translational initiation	BP	0.551429	1
GO:0006414	59	translational elongation	BP	0.078823	1
GO:0006417	707	regulation of translation	BP	0.832993	1
GO:0006418	483	tRNA aminoacylation for protein translation	BP	0.802369	1
GO:0006446	422	regulation of translational initiation	BP	0.936591	1
GO:0006450	126	regulation of translational fidelity	BP	0.060549	1
GO:0006457	1533	protein folding	BP	0.961644	1
GO:0006458	85	'de novo' protein folding	BP	0.976393	1
GO:0006461	1862	protein complex assembly	BP	0.984807	1
GO:0006464	1083	cellular protein modification process	BP	0.0829088	1
GO:0006465	295	signal peptide processing	BP	0.0390581	1
GO:0006468	7080	protein phosphorylation	BP	0.998686	1
GO:0006469	1242	negative regulation of protein kinase activity	BP	0.808116	1
GO:0006470	2232	protein dephosphorylation	BP	0.893401	1
GO:0006471	190	protein ADP-ribosylation	BP	0.941484	1
GO:0006476	176	protein deacetylation	BP	0.680602	1
GO:0006479	293	protein methylation	BP	0.751026	1
GO:0006486	943	protein glycosylation	BP	0.81552	1
GO:0006487	437	protein N-linked glycosylation	BP	0.839023	1
GO:0006488	112	dolichol-linked oligosaccharide biosynthetic process	BP	0.918586	1
GO:0006491	402	N-glycan processing	BP	0.403831	1
GO:0006493	685	protein O-linked glycosylation	BP	0.573367	1
GO:0006497	246	protein lipidation	BP	0.17416	1
GO:0006506	184	GPI anchor biosynthetic process	BP	0.973274	1
GO:0006508	4490	proteolysis	BP	0.591183	1
GO:0006509	294	membrane protein ectodomain proteolysis	BP	0.812517	1
GO:0006511	1532	ubiquitin-dependent protein catabolic process	BP	0.97778	1
GO:0006513	481	protein monoubiquitination	BP	0.793217	1
GO:0006520	230	cellular amino acid metabolic process	BP	0.816748	1
GO:0006521	352	regulation of cellular amino acid metabolic process	BP	0.868179	1
GO:0006536	115	glutamate metabolic process	BP	0.269027	1
GO:0006541	141	glutamine metabolic process	BP	0.0985022	1
GO:0006554	227	lysine catabolic process	BP	0.577508	1
GO:0006559	105	L-phenylalanine catabolic process	BP	0.24431	1
GO:0006605	628	protein targeting	BP	0.869467	1
GO:0006606	519	protein import into nucleus	BP	0.977394	1
GO:0006607	273	NLS-bearing protein import into nucleus	BP	0.797306	1
GO:0006611	403	protein export from nucleus	BP	0.59496	1
GO:0006612	486	protein targeting to membrane	BP	0.997998	1
GO:0006614	277	SRP-dependent cotranslational protein targeting to membrane	BP	0.170379	1
GO:0006622	209	protein targeting to lysosome	BP	0.401573	1
GO:0006626	133	protein targeting to mitochondrion	BP	0.703077	1
GO:0006629	1253	lipid metabolic process	BP	0.639348	1
GO:0006631	524	fatty acid metabolic process	BP	0.430269	1
GO:0006633	500	fatty acid biosynthetic process	BP	0.657717	1
GO:0006635	385	fatty acid beta-oxidation	BP	0.95709	1
GO:0006636	156	unsaturated fatty acid biosynthetic process	BP	0.659801	1
GO:0006641	282	triglyceride metabolic process	BP	0.601507	1
GO:0006644	676	phospholipid metabolic process	BP	0.475945	1
GO:0006646	115	phosphatidylethanolamine biosynthetic process	BP	0.480521	1
GO:0006654	485	phosphatidic acid biosynthetic process	BP	0.396735	1
GO:0006656	295	phosphatidylcholine biosynthetic process	BP	0.421386	1
GO:0006661	1154	phosphatidylinositol biosynthetic process	BP	0.809477	1
GO:0006665	133	sphingolipid metabolic process	BP	0.0597562	1
GO:0006672	171	ceramide metabolic process	BP	0.270599	1
GO:0006687	495	glycosphingolipid metabolic process	BP	0.931035	1
GO:0006691	162	leukotriene metabolic process	BP	0.913935	1
GO:0006693	89	prostaglandin metabolic process	BP	0.346942	1
GO:0006694	326	steroid biosynthetic process	BP	0.936203	1
GO:0006695	281	cholesterol biosynthetic process	BP	0.884549	1
GO:0006699	415	bile acid biosynthetic process	BP	0.778684	1
GO:0006703	168	estrogen biosynthetic process	BP	0.177074	1
GO:0006707	126	cholesterol catabolic process	BP	0.933825	1
GO:0006730	304	one-carbon metabolic process	BP	0.426239	1
GO:0006744	111	ubiquinone biosynthetic process	BP	0.763742	1
GO:0006750	90	glutathione biosynthetic process	BP	0.487566	1
GO:0006754	219	ATP biosynthetic process	BP	0.500418	1
GO:0006768	366	biotin metabolic process	BP	0.51372	1
GO:0006783	138	heme biosynthetic process	BP	0.449995	1
GO:0006796	278	phosphate-containing compound metabolic process	BP	0.567802	1
GO:0006809	399	nitric oxide biosynthetic process	BP	0.272637	1
GO:0006810	3589	transport	BP	0.901514	1
GO:0006811	1560	ion transport	BP	0.193656	1
GO:0006812	461	cation transport	BP	0.633148	1
GO:0006813	1645	potassium ion transport	BP	0.0549805	1
GO:0006814	852	sodium ion transport	BP	0.986592	1
GO:0006816	1567	calcium ion transport	BP	0.676597	1
GO:0006820	134	anion transport	BP	0.0386645	1
GO:0006821	448	chloride transport	BP	0.547486	1
GO:0006825	93	copper ion transport	BP	0.533057	1
GO:0006833	65	water transport	BP	0.225502	1
GO:0006839	490	mitochondrial transport	BP	0.989624	1
GO:0006851	283	mitochondrial calcium ion transmembrane transport	BP	0.96721	1
GO:0006853	199	carnitine shuttle	BP	0.126741	1
GO:0006855	400	drug transmembrane transport	BP	0.745777	1
GO:0006865	312	amino acid transport	BP	0.422815	1
GO:0006869	1037	lipid transport	BP	0.0612341	1
GO:0006874	1363	cellular calcium ion homeostasis	BP	0.137043	1
GO:0006878	146	cellular copper ion homeostasis	BP	0.444944	1
GO:0006879	528	cellular iron ion homeostasis	BP	0.802148	1
GO:0006882	160	cellular zinc ion homeostasis	BP	0.984221	1
GO:0006883	218	cellular sodium ion homeostasis	BP	0.855854	1
GO:0006885	143	regulation of pH	BP	0.511331	1
GO:0006886	2964	intracellular protein transport	BP	0.955961	1
GO:0006887	958	exocytosis	BP	0.996119	1
GO:0006888	1883	ER to Golgi vesicle-mediated transport	BP	0.687776	1
GO:0006890	961	retrograde vesicle-mediated transport, Golgi to ER	BP	0.61336	1
GO:0006891	272	intra-Golgi vesicle-mediated transport	BP	0.791201	1
GO:0006892	276	post-Golgi vesicle-mediated transport	BP	0.98998	1
GO:0006893	541	Golgi to plasma membrane transport	BP	0.929199	1
GO:0006895	320	Golgi to endosome transport	BP	0.419471	1
GO:0006897	2281	endocytosis	BP	0.995779	1
GO:0006898	1707	receptor-mediated endocytosis	BP	0.0697368	1
GO:0006904	718	vesicle docking involved in exocytosis	BP	0.426951	1
GO:0006906	767	vesicle fusion	BP	0.595779	1
GO:0006909	442	phagocytosis	BP	0.821428	1
GO:0006911	639	phagocytosis, engulfment	BP	0.364126	1
GO:0006913	120	nucleocytoplasmic transport	BP	0.97602	1
GO:0006914	1345	autophagy	BP	0.998911	1
GO:0006915	6706	apoptotic process	BP	0.966947	1
GO:0006919	754	activation of cysteine-type endopeptidase activity involved in apoptotic process	BP	0.928436	1
GO:0006928	662	movement of cell or subcellular component	BP	0.723607	1
GO:0006935	1124	chemotaxis	BP	0.133926	1
GO:0006936	1541	muscle contraction	BP	0.934897	1
GO:0006939	285	smooth muscle contraction	BP	0.626097	1
GO:0006940	212	regulation of smooth muscle contraction	BP	0.682071	1
GO:0006950	565	response to stress	BP	0.975426	1
GO:0006952	391	defense response	BP	0.385294	1
GO:0006953	182	acute-phase response	BP	0.992222	1
GO:0006954	3060	inflammatory response	BP	0.557134	1
GO:0006955	2350	immune response	BP	0.908588	1
GO:0006956	237	complement activation	BP	0.50903	1
GO:0006958	351	complement activation, classical pathway	BP	0.822555	1
GO:0006959	547	humoral immune response	BP	0.873004	1
GO:0006968	399	cellular defense response	BP	0.382658	1
GO:0006970	537	response to osmotic stress	BP	0.152193	1
GO:0006974	2702	cellular response to DNA damage stimulus	BP	0.982939	1
GO:0006977	465	DNA damage response, signal transduction by p53 class mediator resulting in cell cycle arrest	BP	0.90366	1
GO:0006978	156	DNA damage response, signal transduction by p53 class mediator resulting in transcription of p21 class mediator	BP	0.885346	1
GO:0006979	1186	response to oxidative stress	BP	0.214569	1
GO:0006986	347	response to unfolded protein	BP	0.693147	1
GO:0006995	156	cellular response to nitrogen starvation	BP	0.145779	1
GO:0006996	160	organelle organization	BP	0.700344	1
GO:0006997	374	nucleus organization	BP	0.911542	1
GO:0006998	270	nuclear envelope organization	BP	0.778622	1
GO:0007004	124	telomere maintenance via telomerase	BP	0.925721	1
GO:0007005	763	mitochondrion organization	BP	0.809863	1
GO:0007009	380	plasma membrane organization	BP	0.677079	1
GO:0007010	2416	cytoskeleton organization	BP	0.970173	1
GO:0007015	1014	actin filament organization	BP	0.580036	1
GO:0007016	450	cytoskeletal anchoring at plasma membrane	BP	0.502532	1
GO:0007017	108	microtubule-based process	BP	0.0776851	1
GO:0007018	1017	microtubule-based movement	BP	0.823982	1
GO:0007020	291	microtubule nucleation	BP	0.997711	1
GO:0007026	269	negative regulation of microtubule depolymerization	BP	0.638955	1
GO:0007029	307	endoplasmic reticulum organization	BP	0.832541	1
GO:0007030	1518	Golgi organization	BP	0.998914	1
GO:0007031	237	peroxisome organization	BP	0.899678	1
GO:0007032	363	endosome organization	BP	0.252255	1
GO:0007034	107	vacuolar transport	BP	0.118242	1
GO:0007035	191	vacuolar acidification	BP	0.235023	1
GO:0007040	418	lysosome organization	BP	0.518098	1
GO:0007041	195	lysosomal transport	BP	0.605896	1
GO:0007043	380	cell-cell junction assembly	BP	0.984272	1
GO:0007049	2931	cell cycle	BP	0.999994	1
GO:0007050	2063	cell cycle arrest	BP	0.999248	1
GO:0007051	250	spindle organization	BP	0.199818	1
GO:0007052	546	mitotic spindle organization	BP	0.670209	1
GO:0007059	585	chromosome segregation	BP	0.777068	1
GO:0007062	1117	sister chromatid cohesion	BP	0.909594	1
GO:0007076	176	mitotic chromosome condensation	BP	0.31939	1
GO:0007077	688	mitotic nuclear envelope disassembly	BP	0.542661	1
GO:0007084	104	mitotic nuclear envelope reassembly	BP	0.871735	1
GO:0007088	157	regulation of mitotic nuclear division	BP	0.378996	1
GO:0007093	249	mitotic cell cycle checkpoint	BP	0.819253	1
GO:0007094	226	mitotic spindle assembly checkpoint	BP	0.847968	1
GO:0007095	286	mitotic G2 DNA damage checkpoint	BP	0.562204	1
GO:0007096	106	regulation of exit from mitosis	BP	0.938612	1
GO:0007097	285	nuclear migration	BP	0.757919	1
GO:0007098	410	centrosome cycle	BP	0.751707	1
GO:0007099	192	centriole replication	BP	0.969164	1
GO:0007129	119	synapsis	BP	0.421355	1
GO:0007130	116	synaptonemal complex assembly	BP	0.811127	1
GO:0007131	357	reciprocal meiotic recombination	BP	0.993215	1
GO:0007140	200	male meiotic nuclear division	BP	0.80325	1
GO:0007141	144	male meiosis I	BP	0.978334	1
GO:0007154	496	cell communication	BP	0.885877	1
GO:0007155	7109	cell adhesion	BP	0.652633	1
GO:0007157	911	heterophilic cell-cell adhesion via plasma membrane cell adhesion molecules	BP	0.179244	1
GO:0007159	230	leukocyte cell-cell adhesion	BP	0.0637989	1
GO:0007160	1350	cell-matrix adhesion	BP	0.835729	1
GO:0007162	875	negative regulation of cell adhesion	BP	0.0473069	1
GO:0007163	823	establishment or maintenance of cell polarity	BP	0.998216	1
GO:0007165	15975	signal transduction	BP	0.696804	1
GO:0007166	2372	cell surface receptor signaling pathway	BP	0.91365	1
GO:0007168	69	receptor guanylyl cyclase signaling pathway	BP	0.711421	1
GO:0007169	1804	transmembrane receptor protein tyrosine kinase signaling pathway	BP	0.201258	1
GO:0007171	255	activation of transmembrane receptor protein tyrosine kinase activity	BP	0.852072	1
GO:0007173	1137	epidermal growth factor receptor signaling pathway	BP	0.939468	1
GO:0007175	134	negative regulation of epidermal growth factor-activated receptor activity	BP	0.980039	1
GO:0007178	272	transmembrane receptor protein serine/threonine kinase signaling pathway	BP	0.998142	1
GO:0007179	1222	transforming growth factor beta receptor signaling pathway	BP	0.987295	1
GO:0007187	344	G-protein coupled receptor signaling pathway, coupled to cyclic nucleotide second messenger	BP	0.785798	1
GO:0007188	626	adenylate cyclase-modulating G-protein coupled receptor signaling pathway	BP	0.254608	1
GO:0007189	731	adenylate cyclase-activating G-protein coupled receptor signaling pathway	BP	0.362583	1
GO:0007190	711	activation of adenylate cyclase activity	BP	0.304635	1
GO:0007191	185	adenylate cyclase-activating dopamine receptor signaling pathway	BP	0.68085	1
GO:0007193	593	adenylate cyclase-inhibiting G-protein coupled receptor signaling pathway	BP	0.341256	1
GO:0007194	333	negative regulation of adenylate cyclase activity	BP	0.455859	1
GO:0007200	635	phospholipase C-activating G-protein coupled receptor signaling pathway	BP	0.76187	1
GO:0007202	387	activation of phospholipase C activity	BP	0.542268	1
GO:0007204	1291	positive regulation of cytosolic calcium ion concentration	BP	0.651956	1
GO:0007205	634	protein kinase C-activating G-protein coupled receptor signaling pathway	BP	0.859965	1
GO:0007212	138	dopamine receptor signaling pathway	BP	0.126407	1
GO:0007214	444	gamma-aminobutyric acid signaling pathway	BP	0.520112	1
GO:0007216	220	G-protein coupled glutamate receptor signaling pathway	BP	0.427253	1
GO:0007218	781	neuropeptide signaling pathway	BP	0.0486239	1
GO:0007219	1686	Notch signaling pathway	BP	0.999958	1
GO:0007220	273	Notch receptor processing	BP	0.999175	1
GO:0007223	942	Wnt signaling pathway, calcium modulating pathway	BP	0.329517	1
GO:0007224	959	smoothened signaling pathway	BP	0.83665	1
GO:0007229	1802	integrin-mediated signaling pathway	BP	0.567024	1
GO:0007249	376	I-kappaB kinase/NF-kappaB signaling	BP	0.460535	1
GO:0007250	139	activation of NF-kappaB-inducing kinase activity	BP	0.19419	1
GO:0007252	215	I-kappaB phosphorylation	BP	0.707745	1
GO:0007254	609	JNK cascade	BP	0.867051	1
GO:0007257	458	activation of JUN kinase activity	BP	0.331415	1
GO:0007259	328	JAK-STAT cascade	BP	0.88393	1
GO:0007263	190	nitric oxide mediated signal transduction	BP	0.377886	1
GO:0007264	2338	small GTPase mediated signal transduction	BP	0.577736	1
GO:0007265	883	Ras protein signal transduction	BP	0.987543	1
GO:0007266	826	Rho protein signal transduction	BP	0.0690869	1
GO:0007267	2240	cell-cell signaling	BP	0.778795	1
GO:0007268	3888	chemical synaptic transmission	BP	0.549106	1
GO:0007269	815	neurotransmitter secretion	BP	0.619116	1
GO:0007271	184	synaptic transmission, cholinergic	BP	0.921832	1
GO:0007274	338	neuromuscular synaptic transmission	BP	0.692293	1
GO:0007275	5138	multicellular organism development	BP	0.200401	1
GO:0007276	86	gamete generation	BP	0.425581	1
GO:0007281	428	germ cell development	BP	0.352582	1
GO:0007283	3874	spermatogenesis	BP	0.156062	1
GO:0007286	917	spermatid development	BP	0.788569	1
GO:0007288	173	sperm axoneme assembly	BP	0.651057	1
GO:0007292	216	female gamete generation	BP	0.71603	1
GO:0007338	438	single fertilization	BP	0.596757	1
GO:0007339	178	binding of sperm to zona pellucida	BP	0.989872	1
GO:0007340	223	acrosome reaction	BP	0.621598	1
GO:0007342	53	fusion of sperm to egg plasma membrane involved in single fertilization	BP	0.277007	1
GO:0007346	1308	regulation of mitotic cell cycle	BP	0.99961	1
GO:0007368	813	determination of left/right symmetry	BP	0.566618	1
GO:0007369	316	gastrulation	BP	0.781461	1
GO:0007389	411	pattern specification process	BP	0.705411	1
GO:0007398	176	ectoderm development	BP	0.988464	1
GO:0007399	4591	nervous system development	BP	0.64032	1
GO:0007405	199	neuroblast proliferation	BP	0.0886967	1
GO:0007409	1244	axonogenesis	BP	0.0951987	1
GO:0007411	4119	axon guidance	BP	0.586979	1
GO:0007413	375	axonal fasciculation	BP	0.226613	1
GO:0007416	821	synapse assembly	BP	0.946313	1
GO:0007417	2231	central nervous system development	BP	0.539681	1
GO:0007420	2745	brain development	BP	0.231936	1
GO:0007422	676	peripheral nervous system development	BP	0.131354	1
GO:0007492	486	endoderm development	BP	0.999888	1
GO:0007498	356	mesoderm development	BP	0.84594	1
GO:0007507	2769	heart development	BP	0.962158	1
GO:0007512	203	adult heart development	BP	0.823171	1
GO:0007517	1301	muscle organ development	BP	0.845901	1
GO:0007519	526	skeletal muscle tissue development	BP	0.496689	1
GO:0007520	747	myoblast fusion	BP	0.242253	1
GO:0007528	1005	neuromuscular junction development	BP	0.578325	1
GO:0007548	201	sex differentiation	BP	0.966672	1
GO:0007565	888	female pregnancy	BP	0.747259	1
GO:0007566	427	embryo implantation	BP	0.0444118	1
GO:0007568	1893	aging	BP	0.100006	1
GO:0007569	394	cell aging	BP	0.19756	1
GO:0007584	868	response to nutrient	BP	0.803132	1
GO:0007585	358	respiratory gaseous exchange	BP	0.0603916	1
GO:0007586	346	digestion	BP	0.995954	1
GO:0007588	288	excretion	BP	0.433346	1
GO:0007595	489	lactation	BP	0.534176	1
GO:0007596	2095	blood coagulation	BP	0.434653	1
GO:0007597	148	blood coagulation, intrinsic pathway	BP	0.370483	1
GO:0007600	124	sensory perception	BP	0.871637	1
GO:0007601	2477	visual perception	BP	0.21386	1
GO:0007605	2928	sensory perception of sound	BP	0.28398	1
GO:0007608	400	sensory perception of smell	BP	0.634368	1
GO:0007611	932	learning or memory	BP	0.478038	1
GO:0007612	1136	learning	BP	0.439001	1
GO:0007613	1283	memory	BP	0.28815	1
GO:0007616	563	long-term memory	BP	0.0841625	1
GO:0007623	998	circadian rhythm	BP	0.948565	1
GO:0007625	58	grooming behavior	BP	0.993646	1
GO:0007626	1490	locomotory behavior	BP	0.308228	1
GO:0007628	443	adult walking behavior	BP	0.736491	1
GO:0007631	360	feeding behavior	BP	0.773955	1
GO:0008015	685	blood circulation	BP	0.664675	1
GO:0008016	338	regulation of heart contraction	BP	0.563044	1
GO:0008033	312	tRNA processing	BP	0.294063	1
GO:0008037	384	cell recognition	BP	0.231713	1
GO:0008045	292	motor neuron axon guidance	BP	0.922822	1
GO:0008053	241	mitochondrial fusion	BP	0.943794	1
GO:0008089	274	anterograde axonal transport	BP	0.853339	1
GO:0008104	786	protein localization	BP	0.171928	1
GO:0008150	5129	biological_process	BP	0.948017	1
GO:0008152	576	metabolic process	BP	0.997732	1
GO:0008154	180	actin polymerization or depolymerization	BP	0.966515	1
GO:0008156	144	negative regulation of DNA replication	BP	0.978334	1
GO:0008202	551	steroid metabolic process	BP	0.49286	1
GO:0008203	958	cholesterol metabolic process	BP	0.440212	1
GO:0008209	215	androgen metabolic process	BP	0.707745	1
GO:0008217	755	regulation of blood pressure	BP	0.48837	1
GO:0008219	532	cell death	BP	0.534547	1
GO:0008277	825	regulation of G-protein coupled receptor protein signaling pathway	BP	0.140925	1
GO:0008283	4081	cell proliferation	BP	0.95442	1
GO:0008284	5060	positive regulation of cell proliferation	BP	0.996739	1
GO:0008285	5523	negative regulation of cell proliferation	BP	0.898183	1
GO:0008286	1012	insulin receptor signaling pathway	BP	0.749974	1
GO:0008299	162	isoprenoid biosynthetic process	BP	0.864104	1
GO:0008306	279	associative learning	BP	0.716428	1
GO:0008333	576	endosome to lysosome transport	BP	0.690099	1
GO:0008334	52	histone mRNA metabolic process	BP	0.872337	1
GO:0008340	202	determination of adult lifespan	BP	0.915032	1
GO:0008343	67	adult feeding behavior	BP	0.532298	1
GO:0008344	741	adult locomotory behavior	BP	0.28913	1
GO:0008360	2110	regulation of cell shape	BP	0.692005	1
GO:0008361	314	regulation of cell size	BP	0.901518	1
GO:0008380	1502	RNA splicing	BP	0.858323	1
GO:0008406	153	gonad development	BP	0.334621	1
GO:0008542	667	visual learning	BP	0.900689	1
GO:0008543	919	fibroblast growth factor receptor signaling pathway	BP	0.99609	1
GO:0008544	704	epidermis development	BP	0.8524	1
GO:0008584	1190	male gonad development	BP	0.315517	1
GO:0008585	272	female gonad development	BP	0.663206	1
GO:0008589	564	regulation of smoothened signaling pathway	BP	0.719383	1
GO:0008610	122	lipid biosynthetic process	BP	0.779084	1
GO:0008625	355	extrinsic apoptotic signaling pathway via death domain receptors	BP	0.253201	1
GO:0008630	507	intrinsic apoptotic signaling pathway in response to DNA damage	BP	0.827609	1
GO:0008631	274	intrinsic apoptotic signaling pathway in response to oxidative stress	BP	0.607628	1
GO:0008637	113	apoptotic mitochondrial changes	BP	0.783613	1
GO:0008643	150	carbohydrate transport	BP	0.905103	1
GO:0008645	116	hexose transport	BP	0.935926	1
GO:0008652	338	cellular amino acid biosynthetic process	BP	0.091929	1
GO:0008654	332	phospholipid biosynthetic process	BP	0.211547	1
GO:0009058	109	biosynthetic process	BP	0.976857	1
GO:0009060	247	aerobic respiration	BP	0.135085	1
GO:0009062	161	fatty acid catabolic process	BP	0.858068	1
GO:0009083	268	branched-chain amino acid catabolic process	BP	0.123288	1
GO:0009117	307	nucleotide metabolic process	BP	0.909894	1
GO:0009247	87	glycolipid biosynthetic process	BP	0.0800798	1
GO:0009267	1020	cellular response to starvation	BP	0.139442	1
GO:0009268	202	response to pH	BP	0.749635	1
GO:0009303	105	rRNA transcription	BP	0.459127	1
GO:0009306	359	protein secretion	BP	0.396343	1
GO:0009311	300	oligosaccharide metabolic process	BP	0.126775	1
GO:0009312	137	oligosaccharide biosynthetic process	BP	0.743778	1
GO:0009314	289	response to radiation	BP	0.783332	1
GO:0009395	210	phospholipid catabolic process	BP	0.664298	1
GO:0009408	366	response to heat	BP	0.139807	1
GO:0009409	443	response to cold	BP	0.513221	1
GO:0009411	486	response to UV	BP	0.999612	1
GO:0009416	216	response to light stimulus	BP	0.955784	1
GO:0009435	125	NAD biosynthetic process	BP	0.292566	1
GO:0009566	461	fertilization	BP	0.299062	1
GO:0009611	842	response to wounding	BP	0.539658	1
GO:0009612	905	response to mechanical stimulus	BP	0.594459	1
GO:0009615	908	response to virus	BP	0.9511	1
GO:0009617	185	response to bacterium	BP	0.252055	1
GO:0009636	929	response to toxic substance	BP	0.545214	1
GO:0009650	76	UV protection	BP	0.0566345	1
GO:0009653	1133	anatomical structure morphogenesis	BP	0.869804	1
GO:0009725	411	response to hormone	BP	0.984856	1
GO:0009749	803	response to glucose	BP	0.306228	1
GO:0009755	314	hormone-mediated signaling pathway	BP	0.0894108	1
GO:0009790	694	embryo development	BP	0.708465	1
GO:0009791	1463	post-embryonic development	BP	0.552391	1
GO:0009880	382	embryonic pattern specification	BP	0.568792	1
GO:0009887	1150	animal organ morphogenesis	BP	0.984958	1
GO:0009948	121	anterior/posterior axis specification	BP	0.851053	1
GO:0009952	1046	anterior/posterior pattern specification	BP	0.804472	1
GO:0009953	244	dorsal/ventral pattern formation	BP	0.416106	1
GO:0009954	504	proximal/distal pattern formation	BP	0.815211	1
GO:0009966	227	regulation of signal transduction	BP	0.731713	1
GO:0009967	977	positive regulation of signal transduction	BP	0.861016	1
GO:0009968	584	negative regulation of signal transduction	BP	0.0613258	1
GO:0010001	343	glial cell differentiation	BP	0.601333	1
GO:0010033	236	response to organic substance	BP	0.0401302	1
GO:0010039	180	response to iron ion	BP	0.717749	1
GO:0010043	210	response to zinc ion	BP	0.740762	1
GO:0010107	176	potassium ion import	BP	0.126713	1
GO:0010165	270	response to X-ray	BP	0.832875	1
GO:0010212	606	response to ionizing radiation	BP	0.928624	1
GO:0010226	151	response to lithium ion	BP	0.312928	1
GO:0010243	99	response to organonitrogen compound	BP	0.373806	1
GO:0010248	119	establishment or maintenance of transmembrane electrochemical gradient	BP	0.226451	1
GO:0010288	194	response to lead ion	BP	0.335663	1
GO:0010332	412	response to gamma radiation	BP	0.88371	1
GO:0010389	1102	regulation of G2/M transition of mitotic cell cycle	BP	0.984491	1
GO:0010390	100	histone monoubiquitination	BP	0.632883	1
GO:0010447	467	response to acidic pH	BP	0.198521	1
GO:0010458	184	exit from mitosis	BP	0.878573	1
GO:0010460	221	positive regulation of heart rate	BP	0.818702	1
GO:0010468	1739	regulation of gene expression	BP	0.380265	1
GO:0010469	2411	regulation of receptor activity	BP	0.789807	1
GO:0010470	202	regulation of gastrulation	BP	0.915032	1
GO:0010498	126	proteasomal protein catabolic process	BP	0.933825	1
GO:0010506	862	regulation of autophagy	BP	0.961632	1
GO:0010507	359	negative regulation of autophagy	BP	0.590889	1
GO:0010508	502	positive regulation of autophagy	BP	0.397899	1
GO:0010510	112	regulation of acetyl-CoA biosynthetic process from pyruvate	BP	0.15886	1
GO:0010524	84	positive regulation of calcium ion transport into cytosol	BP	0.275734	1
GO:0010529	152	negative regulation of transposition	BP	0.416815	1
GO:0010569	197	regulation of double-strand break repair via homologous recombination	BP	0.894406	1
GO:0010575	655	positive regulation of vascular endothelial growth factor production	BP	0.771445	1
GO:0010586	172	miRNA metabolic process	BP	0.547745	1
GO:0010591	219	regulation of lamellipodium assembly	BP	0.861149	1
GO:0010592	209	positive regulation of lamellipodium assembly	BP	0.801182	1
GO:0010595	987	positive regulation of endothelial cell migration	BP	0.307447	1
GO:0010596	506	negative regulation of endothelial cell migration	BP	0.823542	1
GO:0010608	220	posttranscriptional regulation of gene expression	BP	0.94101	1
GO:0010628	3706	positive regulation of gene expression	BP	0.999351	1
GO:0010629	1867	negative regulation of gene expression	BP	0.844707	1
GO:0010634	943	positive regulation of epithelial cell migration	BP	0.995369	1
GO:0010667	205	negative regulation of cardiac muscle cell apoptotic process	BP	0.617748	1
GO:0010717	285	regulation of epithelial to mesenchymal transition	BP	0.996723	1
GO:0010718	652	positive regulation of epithelial to mesenchymal transition	BP	0.956993	1
GO:0010719	256	negative regulation of epithelial to mesenchymal transition	BP	0.745393	1
GO:0010737	212	protein kinase A signaling	BP	0.158021	1
GO:0010738	296	regulation of protein kinase A signaling	BP	0.0806665	1
GO:0010744	247	positive regulation of macrophage derived foam cell differentiation	BP	0.933441	1
GO:0010745	230	negative regulation of macrophage derived foam cell differentiation	BP	0.442484	1
GO:0010759	129	positive regulation of macrophage chemotaxis	BP	0.75629	1
GO:0010761	275	fibroblast migration	BP	0.929653	1
GO:0010763	414	positive regulation of fibroblast migration	BP	0.917737	1
GO:0010765	244	positive regulation of sodium ion transport	BP	0.573966	1
GO:0010800	404	positive regulation of peptidyl-threonine phosphorylation	BP	0.813992	1
GO:0010801	205	negative regulation of peptidyl-threonine phosphorylation	BP	0.925727	1
GO:0010803	197	regulation of tumor necrosis factor-mediated signaling pathway	BP	0.365083	1
GO:0010804	104	negative regulation of tumor necrosis factor-mediated signaling pathway	BP	0.444912	1
GO:0010811	872	positive regulation of cell-substrate adhesion	BP	0.926018	1
GO:0010812	102	negative regulation of cell-substrate adhesion	BP	0.768492	1
GO:0010821	101	regulation of mitochondrion organization	BP	0.64621	1
GO:0010832	197	negative regulation of myotube differentiation	BP	0.844339	1
GO:0010839	176	negative regulation of keratinocyte proliferation	BP	0.126713	1
GO:0010842	751	retina layer formation	BP	0.60241	1
GO:0010862	553	positive regulation of pathway-restricted SMAD protein phosphorylation	BP	0.999662	1
GO:0010867	83	positive regulation of triglyceride biosynthetic process	BP	0.101904	1
GO:0010875	156	positive regulation of cholesterol efflux	BP	0.979579	1
GO:0010880	341	regulation of release of sequestered calcium ion into cytosol by sarcoplasmic reticulum	BP	0.651189	1
GO:0010881	358	regulation of cardiac muscle contraction by regulation of the release of sequestered calcium ion	BP	0.177601	1
GO:0010884	123	positive regulation of lipid storage	BP	0.269832	1
GO:0010906	482	regulation of glucose metabolic process	BP	0.488055	1
GO:0010923	790	negative regulation of phosphatase activity	BP	0.4929	1
GO:0010942	323	positive regulation of cell death	BP	0.978933	1
GO:0010951	1155	negative regulation of endopeptidase activity	BP	0.171702	1
GO:0010952	220	positive regulation of peptidase activity	BP	0.0560745	1
GO:0010971	554	positive regulation of G2/M transition of mitotic cell cycle	BP	0.981685	1
GO:0010972	451	negative regulation of G2/M transition of mitotic cell cycle	BP	0.937635	1
GO:0010975	158	regulation of neuron projection development	BP	0.895627	1
GO:0010976	1442	positive regulation of neuron projection development	BP	0.880514	1
GO:0010977	910	negative regulation of neuron projection development	BP	0.617632	1
GO:0010996	215	response to auditory stimulus	BP	0.302981	1
GO:0014002	322	astrocyte development	BP	0.999856	1
GO:0014003	201	oligodendrocyte development	BP	0.741624	1
GO:0014032	260	neural crest cell development	BP	0.913236	1
GO:0014047	537	glutamate secretion	BP	0.618212	1
GO:0014059	208	regulation of dopamine secretion	BP	0.853042	1
GO:0014065	388	phosphatidylinositol 3-kinase signaling	BP	0.364099	1
GO:0014066	421	regulation of phosphatidylinositol 3-kinase signaling	BP	0.934449	1
GO:0014067	89	negative regulation of phosphatidylinositol 3-kinase signaling	BP	0.47217	1
GO:0014068	1040	positive regulation of phosphatidylinositol 3-kinase signaling	BP	0.7855	1
GO:0014070	503	response to organic cyclic compound	BP	0.513676	1
GO:0014823	491	response to activity	BP	0.922246	1
GO:0014850	199	response to muscle activity	BP	0.79627	1
GO:0014894	252	response to denervation involved in regulation of muscle adaptation	BP	0.918876	1
GO:0014898	286	cardiac muscle hypertrophy in response to stress	BP	0.998435	1
GO:0014911	428	positive regulation of smooth muscle cell migration	BP	0.701046	1
GO:0014912	188	negative regulation of smooth muscle cell migration	BP	0.935463	1
GO:0015012	342	heparan sulfate proteoglycan biosynthetic process	BP	0.991472	1
GO:0015031	4724	protein transport	BP	0.713673	1
GO:0015693	162	magnesium ion transport	BP	0.343586	1
GO:0015695	190	organic cation transport	BP	0.167227	1
GO:0015698	285	inorganic anion transport	BP	0.930426	1
GO:0015701	532	bicarbonate transport	BP	0.237324	1
GO:0015711	343	organic anion transport	BP	0.467837	1
GO:0015718	127	monocarboxylic acid transport	BP	0.315875	1
GO:0015721	303	bile acid and bile salt transport	BP	0.926681	1
GO:0015758	256	glucose transport	BP	0.990666	1
GO:0015804	104	neutral amino acid transport	BP	0.330984	1
GO:0015867	50	ATP transport	BP	0.94226	1
GO:0015909	86	long-chain fatty acid transport	BP	0.425581	1
GO:0015914	305	phospholipid transport	BP	0.903242	1
GO:0015937	101	coenzyme A biosynthetic process	BP	0.757784	1
GO:0015986	89	ATP synthesis coupled proton transport	BP	0.154328	1
GO:0015991	284	ATP hydrolysis coupled proton transport	BP	0.331242	1
GO:0015992	415	proton transport	BP	0.377523	1
GO:0016024	264	CDP-diacylglycerol biosynthetic process	BP	0.737955	1
GO:0016032	3393	viral process	BP	0.999962	1
GO:0016042	965	lipid catabolic process	BP	0.800748	1
GO:0016049	380	cell growth	BP	0.677079	1
GO:0016050	382	vesicle organization	BP	0.952025	1
GO:0016055	2878	Wnt signaling pathway	BP	0.939185	1
GO:0016056	97	rhodopsin mediated signaling pathway	BP	0.893143	1
GO:0016070	337	RNA metabolic process	BP	0.843529	1
GO:0016079	299	synaptic vesicle exocytosis	BP	0.788626	1
GO:0016125	228	sterol metabolic process	BP	0.85863	1
GO:0016180	150	snRNA processing	BP	0.777505	1
GO:0016192	1131	vesicle-mediated transport	BP	0.564665	1
GO:0016197	569	endosomal transport	BP	0.744233	1
GO:0016226	81	iron-sulfur cluster assembly	BP	0.47953	1
GO:0016233	124	telomere capping	BP	0.797322	1
GO:0016236	1134	macroautophagy	BP	0.775521	1
GO:0016239	252	positive regulation of macroautophagy	BP	0.996773	1
GO:0016241	899	regulation of macroautophagy	BP	0.939397	1
GO:0016242	131	negative regulation of macroautophagy	BP	0.910824	1
GO:0016254	117	preassembly of GPI anchor in ER membrane	BP	0.970456	1
GO:0016266	695	O-glycan processing	BP	0.26819	1
GO:0016311	950	dephosphorylation	BP	0.32788	1
GO:0016331	133	morphogenesis of embryonic epithelium	BP	0.210508	1
GO:0016338	79	calcium-independent cell-cell adhesion via plasma membrane cell-adhesion molecules	BP	0.44697	1
GO:0016358	686	dendrite development	BP	0.712206	1
GO:0016446	137	somatic hypermutation of immunoglobulin genes	BP	0.647687	1
GO:0016477	2826	cell migration	BP	0.763881	1
GO:0016485	844	protein processing	BP	0.781227	1
GO:0016486	406	peptide hormone processing	BP	0.86195	1
GO:0016525	1077	negative regulation of angiogenesis	BP	0.97063	1
GO:0016540	181	protein autoprocessing	BP	0.910095	1
GO:0016567	4793	protein ubiquitination	BP	0.785897	1
GO:0016569	1402	covalent chromatin modification	BP	0.998006	1
GO:0016571	201	histone methylation	BP	0.943964	1
GO:0016572	202	histone phosphorylation	BP	0.990899	1
GO:0016573	304	histone acetylation	BP	0.952003	1
GO:0016575	543	histone deacetylation	BP	0.933195	1
GO:0016578	193	histone deubiquitination	BP	0.750808	1
GO:0016579	2640	protein deubiquitination	BP	0.989747	1
GO:0016601	674	Rac protein signal transduction	BP	0.512543	1
GO:0016925	896	protein sumoylation	BP	0.807498	1
GO:0016973	102	poly(A)+ mRNA export from nucleus	BP	0.857077	1
GO:0017015	209	regulation of transforming growth factor beta receptor signaling pathway	BP	0.994165	1
GO:0017144	167	drug metabolic process	BP	0.764021	1
GO:0017148	730	negative regulation of translation	BP	0.917981	1
GO:0017156	250	calcium ion regulated exocytosis	BP	0.199818	1
GO:0017157	477	regulation of exocytosis	BP	0.56834	1
GO:0018105	2553	peptidyl-serine phosphorylation	BP	0.999828	1
GO:0018107	1236	peptidyl-threonine phosphorylation	BP	0.957582	1
GO:0018108	2799	peptidyl-tyrosine phosphorylation	BP	0.894882	1
GO:0018146	243	keratan sulfate biosynthetic process	BP	0.781552	1
GO:0018149	238	peptide cross-linking	BP	0.746368	1
GO:0018279	440	protein N-linked glycosylation via asparagine	BP	0.185464	1
GO:0018345	289	protein palmitoylation	BP	0.371668	1
GO:0019058	313	viral life cycle	BP	0.244471	1
GO:0019079	241	viral genome replication	BP	0.999346	1
GO:0019083	558	viral transcription	BP	0.244178	1
GO:0019216	1203	regulation of lipid metabolic process	BP	0.902224	1
GO:0019221	954	cytokine-mediated signaling pathway	BP	0.242987	1
GO:0019226	231	transmission of nerve impulse	BP	0.533503	1
GO:0019228	448	neuronal action potential	BP	0.763411	1
GO:0019233	551	sensory perception of pain	BP	0.49286	1
GO:0019369	131	arachidonic acid metabolic process	BP	0.576473	1
GO:0019372	132	lipoxygenase pathway	BP	0.480735	1
GO:0019373	92	epoxygenase P450 pathway	BP	0.391151	1
GO:0019395	179	fatty acid oxidation	BP	0.62199	1
GO:0019430	90	removal of superoxide radicals	BP	0.913863	1
GO:0019432	222	triglyceride biosynthetic process	BP	0.691115	1
GO:0019433	220	triglyceride catabolic process	BP	0.747748	1
GO:0019532	107	oxalate transport	BP	0.118242	1
GO:0019674	223	NAD metabolic process	BP	0.699498	1
GO:0019722	980	calcium-mediated signaling	BP	0.385961	1
GO:0019725	82	cellular homeostasis	BP	0.757729	1
GO:0019730	94	antimicrobial humoral response	BP	0.420873	1
GO:0019827	641	stem cell population maintenance	BP	0.999945	1
GO:0019835	210	cytolysis	BP	0.145746	1
GO:0019882	226	antigen processing and presentation	BP	0.973296	1
GO:0019886	929	antigen processing and presentation of exogenous peptide antigen via MHC class II	BP	0.954006	1
GO:0019915	122	lipid storage	BP	0.779084	1
GO:0019933	555	cAMP-mediated signaling	BP	0.671489	1
GO:0019985	359	translesion synthesis	BP	0.46028	1
GO:0021510	253	spinal cord development	BP	0.723439	1
GO:0021522	118	spinal cord motor neuron differentiation	BP	0.30453	1
GO:0021527	81	spinal cord association neuron differentiation	BP	0.235459	1
GO:0021537	296	telencephalon development	BP	0.989406	1
GO:0021542	325	dentate gyrus development	BP	0.999445	1
GO:0021549	603	cerebellum development	BP	0.497548	1
GO:0021591	328	ventricular system development	BP	0.0620521	1
GO:0021670	313	lateral ventricle development	BP	0.99574	1
GO:0021762	270	substantia nigra development	BP	0.878153	1
GO:0021766	955	hippocampus development	BP	0.0848613	1
GO:0021772	362	olfactory bulb development	BP	0.732593	1
GO:0021794	145	thalamus development	BP	0.535446	1
GO:0021819	231	layer formation in cerebral cortex	BP	0.873544	1
GO:0021854	170	hypothalamus development	BP	0.0938677	1
GO:0021915	469	neural tube development	BP	0.88811	1
GO:0021954	193	central nervous system neuron development	BP	0.13661	1
GO:0021983	302	pituitary gland development	BP	0.621862	1
GO:0022008	666	neurogenesis	BP	0.0534966	1
GO:0022011	228	myelination in peripheral nervous system	BP	0.345979	1
GO:0022038	89	corpus callosum development	BP	0.052976	1
GO:0022400	232	regulation of rhodopsin mediated signaling pathway	BP	0.308855	1
GO:0022408	280	negative regulation of cell-cell adhesion	BP	0.836612	1
GO:0022409	234	positive regulation of cell-cell adhesion	BP	0.641233	1
GO:0022604	374	regulation of cell morphogenesis	BP	0.177473	1
GO:0022617	993	extracellular matrix disassembly	BP	0.992019	1
GO:0022900	789	electron transport chain	BP	0.155074	1
GO:0023014	1160	signal transduction by protein phosphorylation	BP	0.714488	1
GO:0023019	142	signal transduction involved in regulation of gene expression	BP	0.397016	1
GO:0030010	698	establishment of cell polarity	BP	0.17815	1
GO:0030030	339	cell projection organization	BP	0.205375	1
GO:0030032	820	lamellipodium assembly	BP	0.176326	1
GO:0030033	171	microvillus assembly	BP	0.718535	1
GO:0030036	2342	actin cytoskeleton organization	BP	0.952521	1
GO:0030041	317	actin filament polymerization	BP	0.463558	1
GO:0030048	353	actin filament-based movement	BP	0.87214	1
GO:0030049	337	muscle filament sliding	BP	0.193994	1
GO:0030073	438	insulin secretion	BP	0.877543	1
GO:0030097	799	hemopoiesis	BP	0.995653	1
GO:0030099	233	myeloid cell differentiation	BP	0.882789	1
GO:0030100	633	regulation of endocytosis	BP	0.17877	1
GO:0030101	94	natural killer cell activation	BP	0.872722	1
GO:0030111	375	regulation of Wnt signaling pathway	BP	0.938207	1
GO:0030150	47	protein import into mitochondrial matrix	BP	0.81584	1
GO:0030154	5233	cell differentiation	BP	0.180418	1
GO:0030155	625	regulation of cell adhesion	BP	0.575657	1
GO:0030162	378	regulation of proteolysis	BP	0.663704	1
GO:0030163	241	protein catabolic process	BP	0.914556	1
GO:0030166	232	proteoglycan biosynthetic process	BP	0.185684	1
GO:0030168	2228	platelet activation	BP	0.960596	1
GO:0030177	682	positive regulation of Wnt signaling pathway	BP	0.976959	1
GO:0030178	868	negative regulation of Wnt signaling pathway	BP	0.374769	1
GO:0030182	1233	neuron differentiation	BP	0.628955	1
GO:0030183	632	B cell differentiation	BP	0.326492	1
GO:0030193	629	regulation of blood coagulation	BP	0.0902518	1
GO:0030194	130	positive regulation of blood coagulation	BP	0.564058	1
GO:0030195	96	negative regulation of blood coagulation	BP	0.974485	1
GO:0030198	3787	extracellular matrix organization	BP	0.613085	1
GO:0030199	652	collagen fibril organization	BP	0.30083	1
GO:0030203	426	glycosaminoglycan metabolic process	BP	0.867763	1
GO:0030206	504	chondroitin sulfate biosynthetic process	BP	0.120155	1
GO:0030207	117	chondroitin sulfate catabolic process	BP	0.728554	1
GO:0030208	77	dermatan sulfate biosynthetic process	BP	0.811256	1
GO:0030212	114	hyaluronan metabolic process	BP	0.355761	1
GO:0030214	195	hyaluronan catabolic process	BP	0.999824	1
GO:0030216	422	keratinocyte differentiation	BP	0.71815	1
GO:0030217	482	T cell differentiation	BP	0.870406	1
GO:0030218	515	erythrocyte differentiation	BP	0.784223	1
GO:0030220	197	platelet formation	BP	0.365083	1
GO:0030224	198	monocyte differentiation	BP	0.46019	1
GO:0030225	157	macrophage differentiation	BP	0.831835	1
GO:0030238	130	male sex determination	BP	0.670127	1
GO:0030239	126	myofibril assembly	BP	0.304154	1
GO:0030259	65	lipid glycosylation	BP	0.49662	1
GO:0030278	239	regulation of ossification	BP	0.753676	1
GO:0030279	316	negative regulation of ossification	BP	0.661676	1
GO:0030282	445	bone mineralization	BP	0.302273	1
GO:0030301	189	cholesterol transport	BP	0.454491	1
GO:0030307	1064	positive regulation of cell growth	BP	0.979861	1
GO:0030308	1362	negative regulation of cell growth	BP	0.897538	1
GO:0030316	436	osteoclast differentiation	BP	0.350386	1
GO:0030318	480	melanocyte differentiation	BP	0.788538	1
GO:0030324	1084	lung development	BP	0.999265	1
GO:0030325	381	adrenal gland development	BP	0.789805	1
GO:0030326	675	embryonic limb morphogenesis	BP	0.971339	1
GO:0030330	214	DNA damage response, signal transduction by p53 class mediator	BP	0.699322	1
GO:0030334	1090	regulation of cell migration	BP	0.873849	1
GO:0030335	2629	positive regulation of cell migration	BP	0.770863	1
GO:0030336	1421	negative regulation of cell migration	BP	0.457084	1
GO:0030431	151	sleep	BP	0.78594	1
GO:0030433	652	ubiquitin-dependent ERAD pathway	BP	0.908556	1
GO:0030449	403	regulation of complement activation	BP	0.654475	1
GO:0030488	206	tRNA methylation	BP	0.16978	1
GO:0030490	142	maturation of SSU-rRNA	BP	0.302985	1
GO:0030500	144	regulation of bone mineralization	BP	0.420953	1
GO:0030501	571	positive regulation of bone mineralization	BP	0.997173	1
GO:0030502	95	negative regulation of bone mineralization	BP	0.686468	1
GO:0030509	1031	BMP signaling pathway	BP	0.931731	1
GO:0030511	387	positive regulation of transforming growth factor beta receptor signaling pathway	BP	0.997504	1
GO:0030512	846	negative regulation of transforming growth factor beta receptor signaling pathway	BP	0.892909	1
GO:0030513	397	positive regulation of BMP signaling pathway	BP	0.672853	1
GO:0030514	550	negative regulation of BMP signaling pathway	BP	0.95961	1
GO:0030516	134	regulation of axon extension	BP	0.99672	1
GO:0030517	127	negative regulation of axon extension	BP	0.822591	1
GO:0030518	184	intracellular steroid hormone receptor signaling pathway	BP	0.180062	1
GO:0030520	275	intracellular estrogen receptor signaling pathway	BP	0.809148	1
GO:0030521	438	androgen receptor signaling pathway	BP	0.843128	1
GO:0030522	812	intracellular receptor signaling pathway	BP	0.389107	1
GO:0030534	512	adult behavior	BP	0.0957966	1
GO:0030539	365	male genitalia development	BP	0.378798	1
GO:0030574	965	collagen catabolic process	BP	0.253198	1
GO:0030593	695	neutrophil chemotaxis	BP	0.349966	1
GO:0030595	116	leukocyte chemotaxis	BP	0.0490806	1
GO:0030705	538	cytoskeleton-dependent intracellular transport	BP	0.624147	1
GO:0030816	78	positive regulation of cAMP metabolic process	BP	0.9062	1
GO:0030818	340	negative regulation of cAMP biosynthetic process	BP	0.379296	1
GO:0030819	376	positive regulation of cAMP biosynthetic process	BP	0.988042	1
GO:0030833	177	regulation of actin filament polymerization	BP	0.690136	1
GO:0030837	300	negative regulation of actin filament polymerization	BP	0.843767	1
GO:0030838	696	positive regulation of actin filament polymerization	BP	0.999347	1
GO:0030850	169	prostate gland development	BP	0.420066	1
GO:0030855	652	epithelial cell differentiation	BP	0.0443336	1
GO:0030866	309	cortical actin cytoskeleton organization	BP	0.0527729	1
GO:0030878	241	thyroid gland development	BP	0.3887	1
GO:0030879	372	mammary gland development	BP	0.999754	1
GO:0030889	209	negative regulation of B cell proliferation	BP	0.904057	1
GO:0030890	577	positive regulation of B cell proliferation	BP	0.182405	1
GO:0030900	1115	forebrain development	BP	0.676583	1
GO:0030901	352	midbrain development	BP	0.148218	1
GO:0030902	344	hindbrain development	BP	0.346962	1
GO:0030949	321	positive regulation of vascular endothelial growth factor receptor signaling pathway	BP	0.49612	1
GO:0030968	553	endoplasmic reticulum unfolded protein response	BP	0.752801	1
GO:0030970	134	retrograde protein transport, ER to cytosol	BP	0.713606	1
GO:0031016	279	pancreas development	BP	0.94017	1
GO:0031018	217	endocrine pancreas development	BP	0.999756	1
GO:0031032	910	actomyosin structure organization	BP	0.495265	1
GO:0031047	502	gene silencing by RNA	BP	0.29702	1
GO:0031054	159	pre-miRNA processing	BP	0.596501	1
GO:0031065	94	positive regulation of histone deacetylation	BP	0.988878	1
GO:0031069	332	hair follicle morphogenesis	BP	0.583719	1
GO:0031076	126	embryonic camera-type eye development	BP	0.0973797	1
GO:0031098	741	stress-activated protein kinase signaling cascade	BP	0.902489	1
GO:0031100	540	animal organ regeneration	BP	0.905543	1
GO:0031103	301	axon regeneration	BP	0.681635	1
GO:0031115	83	negative regulation of microtubule polymerization	BP	0.647016	1
GO:0031116	298	positive regulation of microtubule polymerization	BP	0.782636	1
GO:0031122	276	cytoplasmic microtubule organization	BP	0.862841	1
GO:0031124	362	mRNA 3'-end processing	BP	0.674801	1
GO:0031145	550	anaphase-promoting complex-dependent catabolic process	BP	0.780424	1
GO:0031146	627	SCF-dependent proteasomal ubiquitin-dependent protein catabolic process	BP	0.635079	1
GO:0031167	66	rRNA methylation	BP	0.958377	1
GO:0031175	1648	neuron projection development	BP	0.971386	1
GO:0031214	158	biomineral tissue development	BP	0.486662	1
GO:0031274	103	positive regulation of pseudopodium assembly	BP	0.778862	1
GO:0031284	90	positive regulation of guanylate cyclase activity	BP	0.100506	1
GO:0031290	716	retinal ganglion cell axon guidance	BP	0.83303	1
GO:0031293	248	membrane protein intracellular domain proteolysis	BP	0.959122	1
GO:0031295	705	T cell costimulation	BP	0.88134	1
GO:0031297	348	replication fork processing	BP	0.210814	1
GO:0031333	230	negative regulation of protein complex assembly	BP	0.442484	1
GO:0031334	431	positive regulation of protein complex assembly	BP	0.912944	1
GO:0031338	747	regulation of vesicle fusion	BP	0.78376	1
GO:0031396	104	regulation of protein ubiquitination	BP	0.788894	1
GO:0031397	640	negative regulation of protein ubiquitination	BP	0.9997	1
GO:0031398	507	positive regulation of protein ubiquitination	BP	0.861781	1
GO:0031424	431	keratinization	BP	0.935524	1
GO:0031529	116	ruffle organization	BP	0.884328	1
GO:0031532	1292	actin cytoskeleton reorganization	BP	0.982009	1
GO:0031572	151	G2 DNA damage checkpoint	BP	0.999221	1
GO:0031573	99	intra-S DNA damage checkpoint	BP	0.373806	1
GO:0031581	259	hemidesmosome assembly	BP	0.909783	1
GO:0031589	341	cell-substrate adhesion	BP	0.519182	1
GO:0031623	456	receptor internalization	BP	0.149566	1
GO:0031629	104	synaptic vesicle fusion to presynaptic active zone membrane	BP	0.871735	1
GO:0031639	66	plasminogen activation	BP	0.666034	1
GO:0031640	36	killing of cells of other organism	BP	0.0529916	1
GO:0031643	471	positive regulation of myelination	BP	0.641067	1
GO:0031647	669	regulation of protein stability	BP	0.986318	1
GO:0031648	479	protein destabilization	BP	0.983859	1
GO:0031663	534	lipopolysaccharide-mediated signaling pathway	BP	0.96345	1
GO:0031667	433	response to nutrient levels	BP	0.730344	1
GO:0031668	252	cellular response to extracellular stimulus	BP	0.882406	1
GO:0031669	199	cellular response to nutrient levels	BP	0.558486	1
GO:0031929	239	TOR signaling	BP	0.907359	1
GO:0031954	211	positive regulation of protein autophosphorylation	BP	0.268302	1
GO:0032006	273	regulation of TOR signaling	BP	0.377088	1
GO:0032007	415	negative regulation of TOR signaling	BP	0.377523	1
GO:0032008	378	positive regulation of TOR signaling	BP	0.539358	1
GO:0032012	308	regulation of ARF protein signal transduction	BP	0.787929	1
GO:0032024	689	positive regulation of insulin secretion	BP	0.999436	1
GO:0032026	152	response to magnesium ion	BP	0.862347	1
GO:0032060	165	bleb assembly	BP	0.566188	1
GO:0032088	768	negative regulation of NF-kappaB transcription factor activity	BP	0.338141	1
GO:0032091	588	negative regulation of protein binding	BP	0.858116	1
GO:0032092	987	positive regulation of protein binding	BP	0.651235	1
GO:0032094	121	response to food	BP	0.769542	1
GO:0032147	1000	activation of protein kinase activity	BP	0.704668	1
GO:0032148	437	activation of protein kinase B activity	BP	0.973778	1
GO:0032200	21	telomere organization	BP	0.452667	1
GO:0032201	285	telomere maintenance via semi-conservative replication	BP	0.899905	1
GO:0032204	145	regulation of telomere maintenance	BP	0.878993	1
GO:0032211	176	negative regulation of telomere maintenance via telomerase	BP	0.31939	1
GO:0032212	538	positive regulation of telomere maintenance via telomerase	BP	0.988925	1
GO:0032228	459	regulation of synaptic transmission, GABAergic	BP	0.0465175	1
GO:0032230	331	positive regulation of synaptic transmission, GABAergic	BP	0.924371	1
GO:0032233	105	positive regulation of actin filament bundle assembly	BP	0.58019	1
GO:0032259	468	methylation	BP	0.816055	1
GO:0032270	85	positive regulation of cellular protein metabolic process	BP	0.99226	1
GO:0032331	286	negative regulation of chondrocyte differentiation	BP	0.226192	1
GO:0032332	535	positive regulation of chondrocyte differentiation	BP	0.892081	1
GO:0032355	955	response to estradiol	BP	0.586167	1
GO:0032402	209	melanosome transport	BP	0.858529	1
GO:0032418	209	lysosome localization	BP	0.904057	1
GO:0032434	97	regulation of proteasomal ubiquitin-dependent protein catabolic process	BP	0.814577	1
GO:0032435	516	negative regulation of proteasomal ubiquitin-dependent protein catabolic process	BP	0.982365	1
GO:0032436	706	positive regulation of proteasomal ubiquitin-dependent protein catabolic process	BP	0.954093	1
GO:0032438	255	melanosome organization	BP	0.4397	1
GO:0032456	466	endocytic recycling	BP	0.98774	1
GO:0032465	270	regulation of cytokinesis	BP	0.57357	1
GO:0032467	563	positive regulation of cytokinesis	BP	0.963878	1
GO:0032469	403	endoplasmic reticulum calcium ion homeostasis	BP	0.884727	1
GO:0032479	51	regulation of type I interferon production	BP	0.727422	1
GO:0032480	257	negative regulation of type I interferon production	BP	0.861959	1
GO:0032481	554	positive regulation of type I interferon production	BP	0.866138	1
GO:0032486	90	Rap protein signal transduction	BP	0.251671	1
GO:0032495	114	response to muramyl dipeptide	BP	0.69489	1
GO:0032496	1580	response to lipopolysaccharide	BP	0.927689	1
GO:0032502	240	developmental process	BP	0.186259	1
GO:0032508	548	DNA duplex unwinding	BP	0.052814	1
GO:0032526	415	response to retinoic acid	BP	0.377523	1
GO:0032543	241	mitochondrial translation	BP	0.0522183	1
GO:0032570	480	response to progesterone	BP	0.828504	1
GO:0032688	62	negative regulation of interferon-beta production	BP	0.865345	1
GO:0032689	153	negative regulation of interferon-gamma production	BP	0.334621	1
GO:0032693	59	negative regulation of interleukin-10 production	BP	0.702732	1
GO:0032695	119	negative regulation of interleukin-12 production	BP	0.749612	1
GO:0032700	65	negative regulation of interleukin-17 production	BP	0.997058	1
GO:0032715	185	negative regulation of interleukin-6 production	BP	0.955127	1
GO:0032720	245	negative regulation of tumor necrosis factor production	BP	0.583015	1
GO:0032722	152	positive regulation of chemokine production	BP	0.973721	1
GO:0032725	104	positive regulation of granulocyte macrophage colony-stimulating factor production	BP	0.232821	1
GO:0032727	121	positive regulation of interferon-alpha production	BP	0.953005	1
GO:0032728	307	positive regulation of interferon-beta production	BP	0.937099	1
GO:0032729	363	positive regulation of interferon-gamma production	BP	0.364213	1
GO:0032733	165	positive regulation of interleukin-10 production	BP	0.66039	1
GO:0032735	370	positive regulation of interleukin-12 production	BP	0.157977	1
GO:0032740	111	positive regulation of interleukin-17 production	BP	0.658821	1
GO:0032743	257	positive regulation of interleukin-2 production	BP	0.611854	1
GO:0032753	128	positive regulation of interleukin-4 production	BP	0.327715	1
GO:0032755	370	positive regulation of interleukin-6 production	BP	0.669199	1
GO:0032757	244	positive regulation of interleukin-8 production	BP	0.788179	1
GO:0032760	440	positive regulation of tumor necrosis factor production	BP	0.934489	1
GO:0032781	271	positive regulation of ATPase activity	BP	0.917643	1
GO:0032786	96	positive regulation of DNA-templated transcription, elongation	BP	0.450594	1
GO:0032793	299	positive regulation of CREB transcription factor activity	BP	0.526522	1
GO:0032801	347	receptor catabolic process	BP	0.846981	1
GO:0032868	577	response to insulin	BP	0.880703	1
GO:0032869	1180	cellular response to insulin stimulus	BP	0.977124	1
GO:0032870	590	cellular response to hormone stimulus	BP	0.62294	1
GO:0032874	108	positive regulation of stress-activated MAPK cascade	BP	0.731626	1
GO:0032880	512	regulation of protein localization	BP	0.846959	1
GO:0032897	91	negative regulation of viral transcription	BP	0.632465	1
GO:0032922	985	circadian regulation of gene expression	BP	0.982572	1
GO:0032924	182	activin receptor signaling pathway	BP	0.914159	1
GO:0032930	172	positive regulation of superoxide anion generation	BP	0.803552	1
GO:0032956	614	regulation of actin cytoskeleton organization	BP	0.976179	1
GO:0032963	93	collagen metabolic process	BP	0.967943	1
GO:0032967	170	positive regulation of collagen biosynthetic process	BP	0.967573	1
GO:0032968	148	positive regulation of transcription elongation from RNA polymerase II promoter	BP	0.895277	1
GO:0032981	343	mitochondrial respiratory chain complex I assembly	BP	0.780162	1
GO:0033077	580	T cell differentiation in thymus	BP	0.98996	1
GO:0033120	201	positive regulation of RNA splicing	BP	0.491077	1
GO:0033137	242	negative regulation of peptidyl-serine phosphorylation	BP	0.63407	1
GO:0033138	1391	positive regulation of peptidyl-serine phosphorylation	BP	0.997251	1
GO:0033146	210	regulation of intracellular estrogen receptor signaling pathway	BP	0.740762	1
GO:0033147	182	negative regulation of intracellular estrogen receptor signaling pathway	BP	0.970064	1
GO:0033160	122	positive regulation of protein import into nucleus, translocation	BP	0.955891	1
GO:0033169	153	histone H3-K9 demethylation	BP	0.975313	1
GO:0033189	208	response to vitamin A	BP	0.646026	1
GO:0033197	71	response to vitamin E	BP	0.204414	1
GO:0033209	971	tumor necrosis factor-mediated signaling pathway	BP	0.791376	1
GO:0033235	166	positive regulation of protein sumoylation	BP	0.480879	1
GO:0033280	171	response to vitamin D	BP	0.270599	1
GO:0033344	321	cholesterol efflux	BP	0.15164	1
GO:0033365	255	protein localization to organelle	BP	0.982545	1
GO:0033539	185	fatty acid beta-oxidation using acyl-CoA dehydrogenase	BP	0.0936645	1
GO:0033540	237	fatty acid beta-oxidation using acyl-CoA oxidase	BP	0.0888911	1
GO:0033572	368	transferrin transport	BP	0.187902	1
GO:0033574	231	response to testosterone	BP	0.452022	1
GO:0033617	88	mitochondrial respiratory chain complex IV assembly	BP	0.902151	1
GO:0033627	323	cell adhesion mediated by integrin	BP	0.769124	1
GO:0033628	205	regulation of cell adhesion mediated by integrin	BP	0.835612	1
GO:0033630	132	positive regulation of cell adhesion mediated by integrin	BP	0.281325	1
GO:0033673	63	negative regulation of kinase activity	BP	0.946541	1
GO:0033683	255	nucleotide-excision repair, DNA incision	BP	0.136127	1
GO:0033690	105	positive regulation of osteoblast proliferation	BP	0.459127	1
GO:0033962	105	cytoplasmic mRNA processing body assembly	BP	0.459127	1
GO:0034063	79	stress granule assembly	BP	0.719757	1
GO:0034080	200	CENP-A containing nucleosome assembly	BP	0.80325	1
GO:0034097	513	response to cytokine	BP	0.730413	1
GO:0034113	266	heterotypic cell-cell adhesion	BP	0.810419	1
GO:0034116	101	positive regulation of heterotypic cell-cell adhesion	BP	0.757784	1
GO:0034122	110	negative regulation of toll-like receptor signaling pathway	BP	0.952644	1
GO:0034138	158	toll-like receptor 3 signaling pathway	BP	0.680432	1
GO:0034142	161	toll-like receptor 4 signaling pathway	BP	0.791073	1
GO:0034162	170	toll-like receptor 9 signaling pathway	BP	0.26119	1
GO:0034198	417	cellular response to amino acid starvation	BP	0.899748	1
GO:0034199	378	activation of protein kinase A activity	BP	0.198255	1
GO:0034220	2990	ion transmembrane transport	BP	0.778774	1
GO:0034244	73	negative regulation of transcription elongation from RNA polymerase II promoter	BP	0.632613	1
GO:0034260	713	negative regulation of GTPase activity	BP	0.584658	1
GO:0034314	280	Arp2/3 complex-mediated actin nucleation	BP	0.188058	1
GO:0034329	144	cell junction assembly	BP	0.995991	1
GO:0034332	945	adherens junction organization	BP	0.272407	1
GO:0034341	137	response to interferon-gamma	BP	0.437636	1
GO:0034356	98	NAD biosynthesis via nicotinamide riboside salvage pathway	BP	0.35971	1
GO:0034374	134	low-density lipoprotein particle remodeling	BP	0.991348	1
GO:0034375	159	high-density lipoprotein particle remodeling	BP	0.311806	1
GO:0034380	86	high-density lipoprotein particle assembly	BP	0.425581	1
GO:0034383	261	low-density lipoprotein particle clearance	BP	0.570747	1
GO:0034389	141	lipid particle organization	BP	0.691486	1
GO:0034394	370	protein localization to cell surface	BP	0.865873	1
GO:0034446	828	substrate adhesion-dependent cell spreading	BP	0.94323	1
GO:0034453	261	microtubule anchoring	BP	0.999154	1
GO:0034497	100	protein localization to pre-autophagosomal structure	BP	0.279018	1
GO:0034501	108	protein localization to kinetochore	BP	0.946031	1
GO:0034504	355	protein localization to nucleus	BP	0.204745	1
GO:0034587	192	piRNA metabolic process	BP	0.398327	1
GO:0034599	865	cellular response to oxidative stress	BP	0.650023	1
GO:0034605	678	cellular response to heat	BP	0.965152	1
GO:0034612	265	response to tumor necrosis factor	BP	0.928915	1
GO:0034613	444	cellular protein localization	BP	0.830102	1
GO:0034614	418	cellular response to reactive oxygen species	BP	0.962855	1
GO:0034641	231	cellular nitrogen compound metabolic process	BP	0.373328	1
GO:0034644	637	cellular response to UV	BP	0.934382	1
GO:0034656	129	nucleobase-containing small molecule catabolic process	BP	0.75629	1
GO:0034968	376	histone lysine methylation	BP	0.99996	1
GO:0034975	98	protein folding in endoplasmic reticulum	BP	0.48015	1
GO:0034976	834	response to endoplasmic reticulum stress	BP	0.667524	1
GO:0035019	988	somatic stem cell population maintenance	BP	0.69164	1
GO:0035023	1577	regulation of Rho protein signal transduction	BP	0.0603491	1
GO:0035024	353	negative regulation of Rho protein signal transduction	BP	0.293753	1
GO:0035025	171	positive regulation of Rho protein signal transduction	BP	0.442197	1
GO:0035036	137	sperm-egg recognition	BP	0.647687	1
GO:0035050	126	embryonic heart tube development	BP	0.814444	1
GO:0035066	285	positive regulation of histone acetylation	BP	0.694863	1
GO:0035067	42	negative regulation of histone acetylation	BP	0.111363	1
GO:0035094	380	response to nicotine	BP	0.927614	1
GO:0035115	411	embryonic forelimb morphogenesis	BP	0.408013	1
GO:0035116	441	embryonic hindlimb morphogenesis	BP	0.38345	1
GO:0035162	322	embryonic hemopoiesis	BP	0.859479	1
GO:0035195	138	gene silencing by miRNA	BP	0.993616	1
GO:0035196	187	production of miRNAs involved in gene silencing by miRNA	BP	0.89326	1
GO:0035235	704	ionotropic glutamate receptor signaling pathway	BP	0.170386	1
GO:0035249	228	synaptic transmission, glutamatergic	BP	0.902309	1
GO:0035264	1123	multicellular organism growth	BP	0.904217	1
GO:0035269	115	protein O-linked mannosylation	BP	0.931922	1
GO:0035278	227	miRNA mediated inhibition of translation	BP	0.898286	1
GO:0035307	226	positive regulation of protein dephosphorylation	BP	0.984866	1
GO:0035329	585	hippo signaling	BP	0.441004	1
GO:0035335	2107	peptidyl-tyrosine dephosphorylation	BP	0.0787981	1
GO:0035338	342	long-chain fatty-acyl-CoA biosynthetic process	BP	0.332363	1
GO:0035413	290	positive regulation of catenin import into nucleus	BP	0.730752	1
GO:0035414	121	negative regulation of catenin import into nucleus	BP	0.560369	1
GO:0035418	477	protein localization to synapse	BP	0.0862926	1
GO:0035435	221	phosphate ion transmembrane transport	BP	0.682603	1
GO:0035458	71	cellular response to interferon-beta	BP	0.992161	1
GO:0035518	117	histone H2A monoubiquitination	BP	0.819696	1
GO:0035556	6848	intracellular signal transduction	BP	0.93244	1
GO:0035563	123	positive regulation of chromatin binding	BP	0.865045	1
GO:0035567	98	non-canonical Wnt signaling pathway	BP	0.823774	1
GO:0035584	214	calcium-mediated signaling using intracellular calcium source	BP	0.451025	1
GO:0035589	74	G-protein coupled purinergic nucleotide receptor signaling pathway	BP	0.24481	1
GO:0035640	239	exploration behavior	BP	0.179805	1
GO:0035641	325	locomotory exploration behavior	BP	0.980775	1
GO:0035666	147	TRIF-dependent toll-like receptor signaling pathway	BP	0.828703	1
GO:0035690	668	cellular response to drug	BP	0.85288	1
GO:0035722	632	interleukin-12-mediated signaling pathway	BP	0.614871	1
GO:0035723	354	interleukin-15-mediated signaling pathway	BP	0.199155	1
GO:0035725	2020	sodium ion transmembrane transport	BP	0.466998	1
GO:0035729	180	cellular response to hepatocyte growth factor stimulus	BP	0.856558	1
GO:0035735	412	intraciliary transport involved in cilium assembly	BP	0.252348	1
GO:0035774	303	positive regulation of insulin secretion involved in cellular response to glucose stimulus	BP	0.757281	1
GO:0035810	96	positive regulation of urine volume	BP	0.974485	1
GO:0035815	129	positive regulation of renal sodium excretion	BP	0.838075	1
GO:0035855	355	megakaryocyte development	BP	0.980514	1
GO:0035871	122	protein K11-linked deubiquitination	BP	0.779084	1
GO:0035902	294	response to immobilization stress	BP	0.627921	1
GO:0035904	390	aorta development	BP	0.999673	1
GO:0035909	302	aorta morphogenesis	BP	0.992264	1
GO:0035914	423	skeletal muscle cell differentiation	BP	0.492932	1
GO:0035924	296	cellular response to vascular endothelial growth factor stimulus	BP	0.933856	1
GO:0035970	119	peptidyl-threonine dephosphorylation	BP	0.646593	1
GO:0035987	471	endodermal cell differentiation	BP	0.968509	1
GO:0035994	299	response to muscle stretch	BP	0.974971	1
GO:0036066	292	protein O-linked fucosylation	BP	0.329263	1
GO:0036092	770	phosphatidylinositol-3-phosphate biosynthetic process	BP	0.653608	1
GO:0036109	190	alpha-linolenic acid metabolic process	BP	0.377886	1
GO:0036120	257	cellular response to platelet-derived growth factor stimulus	BP	0.685156	1
GO:0036148	141	phosphatidylglycerol acyl-chain remodeling	BP	0.147778	1
GO:0036149	143	phosphatidylinositol acyl-chain remodeling	BP	0.31399	1
GO:0036150	255	phosphatidylserine acyl-chain remodeling	BP	0.0338155	1
GO:0036151	277	phosphatidylcholine acyl-chain remodeling	BP	0.559234	1
GO:0036152	276	phosphatidylethanolamine acyl-chain remodeling	BP	0.269651	1
GO:0036158	247	outer dynein arm assembly	BP	0.297614	1
GO:0036258	220	multivesicular body assembly	BP	0.0817458	1
GO:0036297	342	interstrand cross-link repair	BP	0.823392	1
GO:0036498	458	IRE1-mediated unfolded protein response	BP	0.932514	1
GO:0036499	129	PERK-mediated unfolded protein response	BP	0.944541	1
GO:0036503	242	ERAD pathway	BP	0.150434	1
GO:0038061	544	NIK/NF-kappaB signaling	BP	0.830634	1
GO:0038083	954	peptidyl-tyrosine autophosphorylation	BP	0.870812	1
GO:0038095	1553	Fc-epsilon receptor signaling pathway	BP	0.947619	1
GO:0038096	1607	Fc-gamma receptor signaling pathway involved in phagocytosis	BP	0.855355	1
GO:0038111	338	interleukin-7-mediated signaling pathway	BP	0.692293	1
GO:0038128	449	ERBB2 signaling pathway	BP	0.768583	1
GO:0040007	137	growth	BP	0.82561	1
GO:0040008	549	regulation of growth	BP	0.686763	1
GO:0040014	608	regulation of multicellular organism growth	BP	0.913331	1
GO:0040015	107	negative regulation of multicellular organism growth	BP	0.816992	1
GO:0040018	566	positive regulation of multicellular organism growth	BP	0.683628	1
GO:0040029	181	regulation of gene expression, epigenetic	BP	0.551475	1
GO:0040037	153	negative regulation of fibroblast growth factor receptor signaling pathway	BP	0.9184	1
GO:0042026	71	protein refolding	BP	0.0672047	1
GO:0042059	449	negative regulation of epidermal growth factor receptor signaling pathway	BP	0.495674	1
GO:0042060	1497	wound healing	BP	0.973925	1
GO:0042073	157	intraciliary transport	BP	0.96279	1
GO:0042098	138	T cell proliferation	BP	0.658935	1
GO:0042100	309	B cell proliferation	BP	0.132043	1
GO:0042102	455	positive regulation of T cell proliferation	BP	0.478394	1
GO:0042104	207	positive regulation of activated T cell proliferation	BP	0.847394	1
GO:0042110	564	T cell activation	BP	0.996175	1
GO:0042113	415	B cell activation	BP	0.223233	1
GO:0042127	2042	regulation of cell proliferation	BP	0.482984	1
GO:0042136	188	neurotransmitter biosynthetic process	BP	0.153767	1
GO:0042147	813	retrograde transport, endosome to Golgi	BP	0.997396	1
GO:0042149	448	cellular response to glucose starvation	BP	0.714472	1
GO:0042157	54	lipoprotein metabolic process	BP	0.294707	1
GO:0042176	216	regulation of protein catabolic process	BP	0.955784	1
GO:0042177	502	negative regulation of protein catabolic process	BP	0.903138	1
GO:0042220	362	response to cocaine	BP	0.831329	1
GO:0042246	285	tissue regeneration	BP	0.480186	1
GO:0042254	294	ribosome biogenesis	BP	0.859432	1
GO:0042267	108	natural killer cell mediated cytotoxicity	BP	0.384871	1
GO:0042273	147	ribosomal large subunit biogenesis	BP	0.964276	1
GO:0042274	74	ribosomal small subunit biogenesis	BP	0.0467621	1
GO:0042276	184	error-prone translesion synthesis	BP	0.752162	1
GO:0042307	259	positive regulation of protein import into nucleus	BP	0.823416	1
GO:0042310	159	vasoconstriction	BP	0.845375	1
GO:0042311	207	vasodilation	BP	0.787268	1
GO:0042325	139	regulation of phosphorylation	BP	0.84039	1
GO:0042326	221	negative regulation of phosphorylation	BP	0.94367	1
GO:0042327	476	positive regulation of phosphorylation	BP	0.848781	1
GO:0042340	105	keratan sulfate catabolic process	BP	0.878592	1
GO:0042346	236	positive regulation of NF-kappaB import into nucleus	BP	0.95528	1
GO:0042407	324	cristae formation	BP	0.968594	1
GO:0042416	118	dopamine biosynthetic process	BP	0.827969	1
GO:0042438	111	melanin biosynthetic process	BP	0.658821	1
GO:0042445	95	hormone metabolic process	BP	0.87986	1
GO:0042446	228	hormone biosynthetic process	BP	0.057667	1
GO:0042462	240	eye photoreceptor cell development	BP	0.691984	1
GO:0042472	881	inner ear morphogenesis	BP	0.786706	1
GO:0042474	197	middle ear morphogenesis	BP	0.708002	1
GO:0042475	917	odontogenesis of dentin-containing tooth	BP	0.99788	1
GO:0042476	341	odontogenesis	BP	0.997026	1
GO:0042493	4053	response to drug	BP	0.983638	1
GO:0042531	513	positive regulation of tyrosine phosphorylation of STAT protein	BP	0.907656	1
GO:0042532	122	negative regulation of tyrosine phosphorylation of STAT protein	BP	0.353741	1
GO:0042535	104	positive regulation of tumor necrosis factor biosynthetic process	BP	0.566354	1
GO:0042542	556	response to hydrogen peroxide	BP	0.275894	1
GO:0042551	98	neuron maturation	BP	0.254092	1
GO:0042552	707	myelination	BP	0.886563	1
GO:0042554	144	superoxide anion generation	BP	0.72215	1
GO:0042572	259	retinol metabolic process	BP	0.823416	1
GO:0042573	148	retinoic acid metabolic process	BP	0.670023	1
GO:0042574	134	retinal metabolic process	BP	0.400587	1
GO:0042592	310	homeostatic process	BP	0.0390561	1
GO:0042593	979	glucose homeostasis	BP	0.958041	1
GO:0042594	518	response to starvation	BP	0.996907	1
GO:0042632	666	cholesterol homeostasis	BP	0.180411	1
GO:0042692	515	muscle cell differentiation	BP	0.740765	1
GO:0042711	441	maternal behavior	BP	0.122449	1
GO:0042730	122	fibrinolysis	BP	0.682078	1
GO:0042733	1194	embryonic digit morphogenesis	BP	0.679091	1
GO:0042742	570	defense response to bacterium	BP	0.704817	1
GO:0042744	73	hydrogen peroxide catabolic process	BP	0.632613	1
GO:0042752	591	regulation of circadian rhythm	BP	0.999859	1
GO:0042755	278	eating behavior	BP	0.640545	1
GO:0042761	191	very long-chain fatty acid biosynthetic process	BP	0.0866703	1
GO:0042769	355	DNA damage response, detection of DNA damage	BP	0.0968013	1
GO:0042770	125	signal transduction in response to DNA damage	BP	0.610976	1
GO:0042771	284	intrinsic apoptotic signaling pathway in response to DNA damage by p53 class mediator	BP	0.993529	1
GO:0042776	75	mitochondrial ATP synthesis coupled proton transport	BP	0.258882	1
GO:0042787	2004	protein ubiquitination involved in ubiquitin-dependent protein catabolic process	BP	0.955034	1
GO:0042789	107	mRNA transcription from RNA polymerase II promoter	BP	0.942427	1
GO:0042795	627	snRNA transcription from RNA polymerase II promoter	BP	0.961005	1
GO:0042832	158	defense response to protozoan	BP	0.301409	1
GO:0042981	2913	regulation of apoptotic process	BP	0.84433	1
GO:0042993	138	positive regulation of transcription factor import into nucleus	BP	0.34967	1
GO:0042994	111	cytoplasmic sequestering of transcription factor	BP	0.99752	1
GO:0043001	505	Golgi to plasma membrane protein transport	BP	0.779405	1
GO:0043010	615	camera-type eye development	BP	0.281623	1
GO:0043011	246	myeloid dendritic cell differentiation	BP	0.066785	1
GO:0043029	257	T cell homeostasis	BP	0.457803	1
GO:0043032	152	positive regulation of macrophage activation	BP	0.323725	1
GO:0043044	224	ATP-dependent chromatin remodeling	BP	0.549014	1
GO:0043046	283	DNA methylation involved in gamete generation	BP	0.536659	1
GO:0043066	5668	negative regulation of apoptotic process	BP	0.841359	1
GO:0043069	185	negative regulation of programmed cell death	BP	0.32772	1
GO:0043085	995	positive regulation of catalytic activity	BP	0.861184	1
GO:0043086	904	negative regulation of catalytic activity	BP	0.507562	1
GO:0043087	1489	regulation of GTPase activity	BP	0.979179	1
GO:0043097	83	pyrimidine nucleoside salvage	BP	0.262063	1
GO:0043101	94	purine-containing compound salvage	BP	0.420873	1
GO:0043113	203	receptor clustering	BP	0.598363	1
GO:0043114	120	regulation of vascular permeability	BP	0.54734	1
GO:0043116	198	negative regulation of vascular permeability	BP	0.78912	1
GO:0043122	187	regulation of I-kappaB kinase/NF-kappaB signaling	BP	0.202735	1
GO:0043123	1721	positive regulation of I-kappaB kinase/NF-kappaB signaling	BP	0.853106	1
GO:0043124	792	negative regulation of I-kappaB kinase/NF-kappaB signaling	BP	0.846013	1
GO:0043149	485	stress fiber assembly	BP	0.723008	1
GO:0043153	124	entrainment of circadian clock by photoperiod	BP	0.925721	1
GO:0043154	649	negative regulation of cysteine-type endopeptidase activity involved in apoptotic process	BP	0.372906	1
GO:0043161	2472	proteasome-mediated ubiquitin-dependent protein catabolic process	BP	0.998698	1
GO:0043162	113	ubiquitin-dependent protein catabolic process via the multivesicular body sorting pathway	BP	0.342836	1
GO:0043171	368	peptide catabolic process	BP	0.284233	1
GO:0043200	300	response to amino acid	BP	0.985355	1
GO:0043248	100	proteasome assembly	BP	0.632883	1
GO:0043249	88	erythrocyte maturation	BP	0.456692	1
GO:0043254	99	regulation of protein complex assembly	BP	0.905172	1
GO:0043267	173	negative regulation of potassium ion transport	BP	0.217178	1
GO:0043276	88	anoikis	BP	0.981562	1
GO:0043277	139	apoptotic cell clearance	BP	0.669988	1
GO:0043278	523	response to morphine	BP	0.990859	1
GO:0043280	327	positive regulation of cysteine-type endopeptidase activity involved in apoptotic process	BP	0.343941	1
GO:0043303	147	mast cell degranulation	BP	0.934622	1
GO:0043306	115	positive regulation of mast cell degranulation	BP	0.0454359	1
GO:0043312	4627	neutrophil degranulation	BP	0.991469	1
GO:0043330	152	response to exogenous dsRNA	BP	0.616535	1
GO:0043388	262	positive regulation of DNA binding	BP	0.919817	1
GO:0043392	373	negative regulation of DNA binding	BP	0.908604	1
GO:0043393	342	regulation of protein binding	BP	0.823392	1
GO:0043401	1163	steroid hormone mediated signaling pathway	BP	0.0956712	1
GO:0043403	91	skeletal muscle tissue regeneration	BP	0.632465	1
GO:0043407	397	negative regulation of MAP kinase activity	BP	0.960613	1
GO:0043408	379	regulation of MAPK cascade	BP	0.997835	1
GO:0043409	153	negative regulation of MAPK cascade	BP	0.720702	1
GO:0043410	1277	positive regulation of MAPK cascade	BP	0.871865	1
GO:0043433	824	negative regulation of DNA binding transcription factor activity	BP	0.999669	1
GO:0043434	333	response to peptide hormone	BP	0.951251	1
GO:0043473	308	pigmentation	BP	0.787929	1
GO:0043484	296	regulation of RNA splicing	BP	0.933856	1
GO:0043488	972	regulation of mRNA stability	BP	0.960268	1
GO:0043491	396	protein kinase B signaling	BP	0.36172	1
GO:0043507	697	positive regulation of JUN kinase activity	BP	0.591495	1
GO:0043508	89	negative regulation of JUN kinase activity	BP	0.154328	1
GO:0043518	128	negative regulation of DNA damage response, signal transduction by p53 class mediator	BP	0.830467	1
GO:0043523	247	regulation of neuron apoptotic process	BP	0.297614	1
GO:0043524	1786	negative regulation of neuron apoptotic process	BP	0.734225	1
GO:0043525	569	positive regulation of neuron apoptotic process	BP	0.989509	1
GO:0043536	265	positive regulation of blood vessel endothelial cell migration	BP	0.0561935	1
GO:0043537	151	negative regulation of blood vessel endothelial cell migration	BP	0.856065	1
GO:0043542	641	endothelial cell migration	BP	0.178241	1
GO:0043547	6014	positive regulation of GTPase activity	BP	0.201112	1
GO:0043552	631	positive regulation of phosphatidylinositol 3-kinase activity	BP	0.878259	1
GO:0043586	326	tongue development	BP	0.400436	1
GO:0043588	543	skin development	BP	0.986652	1
GO:0043616	377	keratinocyte proliferation	BP	0.153467	1
GO:0043623	202	cellular protein complex assembly	BP	0.672576	1
GO:0043627	952	response to estrogen	BP	0.687259	1
GO:0043647	965	inositol phosphate metabolic process	BP	0.253198	1
GO:0043651	147	linoleic acid metabolic process	BP	0.196152	1
GO:0043687	3716	post-translational protein modification	BP	0.942395	1
GO:0043691	204	reverse cholesterol transport	BP	0.435299	1
GO:0043923	168	positive regulation by host of viral transcription	BP	0.841577	1
GO:0043928	289	exonucleolytic nuclear-transcribed mRNA catabolic process involved in deadenylation-dependent decay	BP	0.835157	1
GO:0043966	516	histone H3 acetylation	BP	0.987915	1
GO:0043967	360	histone H4 acetylation	BP	0.342598	1
GO:0043968	177	histone H2A acetylation	BP	0.0389603	1
GO:0043981	167	histone H4-K5 acetylation	BP	0.995616	1
GO:0043982	167	histone H4-K8 acetylation	BP	0.995616	1
GO:0043984	125	histone H4-K16 acetylation	BP	0.993208	1
GO:0044030	201	regulation of DNA methylation	BP	0.86678	1
GO:0044070	147	regulation of anion transport	BP	0.0907434	1
GO:0044130	77	negative regulation of growth of symbiont in host	BP	0.811256	1
GO:0044257	98	cellular protein catabolic process	BP	0.48015	1
GO:0044267	2089	cellular protein metabolic process	BP	0.989103	1
GO:0044319	176	wound healing, spreading of cells	BP	0.887332	1
GO:0044320	159	cellular response to leptin stimulus	BP	0.845375	1
GO:0044344	260	cellular response to fibroblast growth factor stimulus	BP	0.772926	1
GO:0044458	189	motile cilium assembly	BP	0.853246	1
GO:0044804	153	autophagy of nucleus	BP	0.528109	1
GO:0044849	167	estrous cycle	BP	0.398	1
GO:0045010	134	actin nucleation	BP	0.303631	1
GO:0045022	386	early endosome to late endosome transport	BP	0.243438	1
GO:0045055	291	regulated exocytosis	BP	0.458857	1
GO:0045056	111	transcytosis	BP	0.0953651	1
GO:0045060	336	negative thymic T cell selection	BP	0.349199	1
GO:0045070	305	positive regulation of viral genome replication	BP	0.245181	1
GO:0045071	219	negative regulation of viral genome replication	BP	0.665207	1
GO:0045078	51	positive regulation of interferon-gamma biosynthetic process	BP	0.862406	1
GO:0045086	151	positive regulation of interleukin-2 biosynthetic process	BP	0.312928	1
GO:0045087	3245	innate immune response	BP	0.953455	1
GO:0045088	130	regulation of innate immune response	BP	0.765864	1
GO:0045089	129	positive regulation of innate immune response	BP	0.972028	1
GO:0045104	217	intermediate filament cytoskeleton organization	BP	0.191165	1
GO:0045109	103	intermediate filament organization	BP	0.31777	1
GO:0045116	85	protein neddylation	BP	0.675354	1
GO:0045165	487	cell fate commitment	BP	0.779101	1
GO:0045184	847	establishment of protein localization	BP	0.849237	1
GO:0045190	168	isotype switching	BP	0.772328	1
GO:0045197	143	establishment or maintenance of epithelial cell apical/basal polarity	BP	0.110244	1
GO:0045198	79	establishment of epithelial cell apical/basal polarity	BP	0.44697	1
GO:0045214	601	sarcomere organization	BP	0.768921	1
GO:0045216	231	cell-cell junction organization	BP	0.873544	1
GO:0045332	708	phospholipid translocation	BP	0.995218	1
GO:0045333	272	cellular respiration	BP	0.791201	1
GO:0045429	454	positive regulation of nitric oxide biosynthetic process	BP	0.923526	1
GO:0045444	1082	fat cell differentiation	BP	0.806138	1
GO:0045445	203	myoblast differentiation	BP	0.681596	1
GO:0045453	254	bone resorption	BP	0.174766	1
GO:0045454	700	cell redox homeostasis	BP	0.21788	1
GO:0045471	1110	response to ethanol	BP	0.237265	1
GO:0045475	162	locomotor rhythm	BP	0.997426	1
GO:0045494	631	photoreceptor cell maintenance	BP	0.609349	1
GO:0045540	455	regulation of cholesterol biosynthetic process	BP	0.312836	1
GO:0045579	147	positive regulation of B cell differentiation	BP	0.270905	1
GO:0045580	103	regulation of T cell differentiation	BP	0.0907351	1
GO:0045582	179	positive regulation of T cell differentiation	BP	0.530015	1
GO:0045589	190	regulation of regulatory T cell differentiation	BP	0.981129	1
GO:0045595	284	regulation of cell differentiation	BP	0.896227	1
GO:0045596	307	negative regulation of cell differentiation	BP	0.996751	1
GO:0045597	195	positive regulation of cell differentiation	BP	0.925518	1
GO:0045599	944	negative regulation of fat cell differentiation	BP	0.575204	1
GO:0045600	610	positive regulation of fat cell differentiation	BP	0.342867	1
GO:0045603	140	positive regulation of endothelial cell differentiation	BP	0.680839	1
GO:0045616	204	regulation of keratinocyte differentiation	BP	0.765175	1
GO:0045618	217	positive regulation of keratinocyte differentiation	BP	0.896935	1
GO:0045637	302	regulation of myeloid cell differentiation	BP	0.892536	1
GO:0045638	434	negative regulation of myeloid cell differentiation	BP	0.991366	1
GO:0045648	372	positive regulation of erythrocyte differentiation	BP	0.951454	1
GO:0045651	170	positive regulation of macrophage differentiation	BP	0.26119	1
GO:0045652	643	regulation of megakaryocyte differentiation	BP	0.998252	1
GO:0045662	102	negative regulation of myoblast differentiation	BP	0.96168	1
GO:0045663	446	positive regulation of myoblast differentiation	BP	0.141494	1
GO:0045664	251	regulation of neuron differentiation	BP	0.773803	1
GO:0045665	1084	negative regulation of neuron differentiation	BP	0.812082	1
GO:0045666	1275	positive regulation of neuron differentiation	BP	0.973164	1
GO:0045667	251	regulation of osteoblast differentiation	BP	0.558844	1
GO:0045668	578	negative regulation of osteoblast differentiation	BP	0.984448	1
GO:0045669	902	positive regulation of osteoblast differentiation	BP	0.987527	1
GO:0045671	354	negative regulation of osteoclast differentiation	BP	0.680515	1
GO:0045672	161	positive regulation of osteoclast differentiation	BP	0.251663	1
GO:0045721	55	negative regulation of gluconeogenesis	BP	0.103766	1
GO:0045723	87	positive regulation of fatty acid biosynthetic process	BP	0.702275	1
GO:0045724	209	positive regulation of cilium assembly	BP	0.485797	1
GO:0045725	190	positive regulation of glycogen biosynthetic process	BP	0.858981	1
GO:0045727	788	positive regulation of translation	BP	0.962297	1
GO:0045730	62	respiratory burst	BP	0.747524	1
GO:0045732	794	positive regulation of protein catabolic process	BP	0.75946	1
GO:0045736	228	negative regulation of cyclin-dependent protein serine/threonine kinase activity	BP	0.504807	1
GO:0045737	188	positive regulation of cyclin-dependent protein serine/threonine kinase activity	BP	0.897826	1
GO:0045739	443	positive regulation of DNA repair	BP	0.99093	1
GO:0045740	447	positive regulation of DNA replication	BP	0.99522	1
GO:0045742	165	positive regulation of epidermal growth factor receptor signaling pathway	BP	0.988655	1
GO:0045744	126	negative regulation of G-protein coupled receptor protein signaling pathway	BP	0.513187	1
GO:0045745	68	positive regulation of G-protein coupled receptor protein signaling pathway	BP	0.549778	1
GO:0045746	251	negative regulation of Notch signaling pathway	BP	0.996565	1
GO:0045747	455	positive regulation of Notch signaling pathway	BP	0.90173	1
GO:0045765	318	regulation of angiogenesis	BP	0.676307	1
GO:0045766	1638	positive regulation of angiogenesis	BP	0.247537	1
GO:0045773	559	positive regulation of axon extension	BP	0.998059	1
GO:0045776	258	negative regulation of blood pressure	BP	0.32072	1
GO:0045777	165	positive regulation of blood pressure	BP	0.66039	1
GO:0045778	192	positive regulation of ossification	BP	0.575659	1
GO:0045779	154	negative regulation of bone resorption	BP	0.539753	1
GO:0045780	244	positive regulation of bone resorption	BP	0.0864218	1
GO:0045785	478	positive regulation of cell adhesion	BP	0.461519	1
GO:0045786	541	negative regulation of cell cycle	BP	0.691112	1
GO:0045787	381	positive regulation of cell cycle	BP	0.976886	1
GO:0045792	136	negative regulation of cell size	BP	0.326442	1
GO:0045806	138	negative regulation of endocytosis	BP	0.34967	1
GO:0045807	221	positive regulation of endocytosis	BP	0.989128	1
GO:0045814	286	negative regulation of gene expression, epigenetic	BP	0.416382	1
GO:0045815	288	positive regulation of gene expression, epigenetic	BP	0.910318	1
GO:0045820	204	negative regulation of glycolytic process	BP	0.608106	1
GO:0045821	199	positive regulation of glycolytic process	BP	0.938305	1
GO:0045824	76	negative regulation of innate immune response	BP	0.537997	1
GO:0045840	234	positive regulation of mitotic nuclear division	BP	0.923821	1
GO:0045859	406	regulation of protein kinase activity	BP	0.921451	1
GO:0045860	739	positive regulation of protein kinase activity	BP	0.209599	1
GO:0045861	109	negative regulation of proteolysis	BP	0.633517	1
GO:0045862	245	positive regulation of proteolysis	BP	0.953064	1
GO:0045879	393	negative regulation of smoothened signaling pathway	BP	0.846638	1
GO:0045880	421	positive regulation of smoothened signaling pathway	BP	0.211877	1
GO:0045892	6147	negative regulation of transcription, DNA-templated	BP	0.999999	1
GO:0045893	7684	positive regulation of transcription, DNA-templated	BP	0.989914	1
GO:0045899	108	positive regulation of RNA polymerase II transcriptional preinitiation complex assembly	BP	0.501437	1
GO:0045907	411	positive regulation of vasoconstriction	BP	0.350326	1
GO:0045921	452	positive regulation of exocytosis	BP	0.918681	1
GO:0045930	407	negative regulation of mitotic cell cycle	BP	0.223924	1
GO:0045931	325	positive regulation of mitotic cell cycle	BP	0.528421	1
GO:0045943	125	positive regulation of transcription from RNA polymerase I promoter	BP	0.983199	1
GO:0045944	14418	positive regulation of transcription from RNA polymerase II promoter	BP	1	1
GO:0045945	207	positive regulation of transcription from RNA polymerase III promoter	BP	0.958344	1
GO:0045947	145	negative regulation of translational initiation	BP	0.535446	1
GO:0045948	138	positive regulation of translational initiation	BP	0.34967	1
GO:0045954	301	positive regulation of natural killer cell mediated cytotoxicity	BP	0.613937	1
GO:0045956	216	positive regulation of calcium ion-dependent exocytosis	BP	0.184262	1
GO:0045987	281	positive regulation of smooth muscle contraction	BP	0.593173	1
GO:0045995	317	regulation of embryonic development	BP	0.602406	1
GO:0046034	318	ATP metabolic process	BP	0.676307	1
GO:0046037	235	GMP metabolic process	BP	0.410379	1
GO:0046039	135	GTP metabolic process	BP	0.809826	1
GO:0046323	131	glucose import	BP	0.363834	1
GO:0046326	342	positive regulation of glucose import	BP	0.39454	1
GO:0046328	444	regulation of JNK cascade	BP	0.830102	1
GO:0046329	219	negative regulation of JNK cascade	BP	0.805928	1
GO:0046330	1122	positive regulation of JNK cascade	BP	0.415412	1
GO:0046426	290	negative regulation of JAK-STAT cascade	BP	0.379882	1
GO:0046427	92	positive regulation of JAK-STAT cascade	BP	0.646421	1
GO:0046488	351	phosphatidylinositol metabolic process	BP	0.18288	1
GO:0046513	388	ceramide biosynthetic process	BP	0.0431381	1
GO:0046579	382	positive regulation of Ras protein signal transduction	BP	0.998994	1
GO:0046580	426	negative regulation of Ras protein signal transduction	BP	0.924188	1
GO:0046622	62	positive regulation of organ growth	BP	0.747524	1
GO:0046627	608	negative regulation of insulin receptor signaling pathway	BP	0.247381	1
GO:0046628	115	positive regulation of insulin receptor signaling pathway	BP	0.368771	1
GO:0046655	183	folic acid metabolic process	BP	0.39129	1
GO:0046676	370	negative regulation of insulin secretion	BP	0.245189	1
GO:0046677	292	response to antibiotic	BP	0.922822	1
GO:0046685	153	response to arsenic-containing substance	BP	0.868411	1
GO:0046686	274	response to cadmium ion	BP	0.9512	1
GO:0046688	148	response to copper ion	BP	0.835885	1
GO:0046697	144	decidualization	BP	0.240854	1
GO:0046710	207	GDP metabolic process	BP	0.235308	1
GO:0046716	97	muscle cell cellular homeostasis	BP	0.893143	1
GO:0046718	909	viral entry into host cell	BP	0.847016	1
GO:0046777	2890	protein autophosphorylation	BP	0.995983	1
GO:0046827	273	positive regulation of protein export from nucleus	BP	0.671107	1
GO:0046834	325	lipid phosphorylation	BP	0.528421	1
GO:0046835	378	carbohydrate phosphorylation	BP	0.94449	1
GO:0046839	219	phospholipid dephosphorylation	BP	0.153063	1
GO:0046847	267	filopodium assembly	BP	0.864714	1
GO:0046849	168	bone remodeling	BP	0.841577	1
GO:0046854	1358	phosphatidylinositol phosphorylation	BP	0.952138	1
GO:0046856	301	phosphatidylinositol dephosphorylation	BP	0.401576	1
GO:0046888	43	negative regulation of hormone secretion	BP	0.757034	1
GO:0046889	174	positive regulation of lipid biosynthetic process	BP	0.921835	1
GO:0046902	167	regulation of mitochondrial membrane permeability	BP	0.891319	1
GO:0046907	152	intracellular transport	BP	0.616535	1
GO:0046928	267	regulation of neurotransmitter secretion	BP	0.206704	1
GO:0046949	222	fatty-acyl-CoA biosynthetic process	BP	0.762736	1
GO:0048008	598	platelet-derived growth factor receptor signaling pathway	BP	0.9706	1
GO:0048009	572	insulin-like growth factor receptor signaling pathway	BP	0.273211	1
GO:0048010	1384	vascular endothelial growth factor receptor signaling pathway	BP	0.941393	1
GO:0048011	128	neurotrophin TRK receptor signaling pathway	BP	0.647071	1
GO:0048012	152	hepatocyte growth factor receptor signaling pathway	BP	0.516387	1
GO:0048013	1834	ephrin receptor signaling pathway	BP	0.831248	1
GO:0048015	536	phosphatidylinositol-mediated signaling	BP	0.663251	1
GO:0048016	413	inositol phosphate-mediated signaling	BP	0.937692	1
GO:0048024	199	regulation of mRNA splicing, via spliceosome	BP	0.384976	1
GO:0048025	195	negative regulation of mRNA splicing, via spliceosome	BP	0.832103	1
GO:0048026	146	positive regulation of mRNA splicing, via spliceosome	BP	0.648413	1
GO:0048041	549	focal adhesion assembly	BP	0.686763	1
GO:0048048	280	embryonic eye morphogenesis	BP	0.880436	1
GO:0048146	702	positive regulation of fibroblast proliferation	BP	0.998775	1
GO:0048147	229	negative regulation of fibroblast proliferation	BP	0.863743	1
GO:0048148	344	behavioral response to cocaine	BP	0.235273	1
GO:0048149	148	behavioral response to ethanol	BP	0.759954	1
GO:0048167	398	regulation of synaptic plasticity	BP	0.497307	1
GO:0048168	223	regulation of neuronal synaptic plasticity	BP	0.456401	1
GO:0048169	293	regulation of long-term neuronal synaptic plasticity	BP	0.337122	1
GO:0048172	150	regulation of short-term neuronal synaptic plasticity	BP	0.777505	1
GO:0048208	874	COPII vesicle coating	BP	0.651388	1
GO:0048246	72	macrophage chemotaxis	BP	0.332664	1
GO:0048247	80	lymphocyte chemotaxis	BP	0.463292	1
GO:0048255	118	mRNA stabilization	BP	0.97243	1
GO:0048260	149	positive regulation of receptor-mediated endocytosis	BP	0.999074	1
GO:0048265	164	response to pain	BP	0.458236	1
GO:0048266	103	behavioral response to pain	BP	0.0907351	1
GO:0048268	152	clathrin coat assembly	BP	0.710965	1
GO:0048278	333	vesicle docking	BP	0.967318	1
GO:0048286	458	lung alveolus development	BP	0.849876	1
GO:0048333	247	mesodermal cell differentiation	BP	0.957183	1
GO:0048384	198	retinoic acid receptor signaling pathway	BP	0.0843894	1
GO:0048468	321	cell development	BP	0.964323	1
GO:0048469	370	cell maturation	BP	0.975842	1
GO:0048477	227	oogenesis	BP	0.154202	1
GO:0048484	93	enteric nervous system development	BP	0.406002	1
GO:0048485	299	sympathetic nervous system development	BP	0.666703	1
GO:0048488	433	synaptic vesicle endocytosis	BP	0.986079	1
GO:0048490	171	anterograde synaptic vesicle transport	BP	0.352062	1
GO:0048511	771	rhythmic process	BP	0.99995	1
GO:0048514	311	blood vessel morphogenesis	BP	0.107116	1
GO:0048535	128	lymph node development	BP	0.538842	1
GO:0048536	611	spleen development	BP	0.964375	1
GO:0048538	733	thymus development	BP	0.923764	1
GO:0048546	220	digestive tract morphogenesis	BP	0.593675	1
GO:0048557	298	embryonic digestive tract morphogenesis	BP	0.723988	1
GO:0048565	597	digestive tract development	BP	0.909261	1
GO:0048566	407	embryonic digestive tract development	BP	0.680456	1
GO:0048568	408	embryonic organ development	BP	0.926409	1
GO:0048589	565	developmental growth	BP	0.678215	1
GO:0048593	438	camera-type eye morphogenesis	BP	0.420041	1
GO:0048596	213	embryonic camera-type eye morphogenesis	BP	0.919242	1
GO:0048599	172	oocyte development	BP	0.91395	1
GO:0048661	1171	positive regulation of smooth muscle cell proliferation	BP	0.479461	1
GO:0048662	278	negative regulation of smooth muscle cell proliferation	BP	0.87187	1
GO:0048663	361	neuron fate commitment	BP	0.900636	1
GO:0048665	126	neuron fate specification	BP	0.814444	1
GO:0048666	1108	neuron development	BP	0.874	1
GO:0048675	394	axon extension	BP	0.850817	1
GO:0048678	361	response to axon injury	BP	0.900636	1
GO:0048701	602	embryonic cranial skeleton morphogenesis	BP	0.920475	1
GO:0048704	471	embryonic skeletal system morphogenesis	BP	0.743381	1
GO:0048705	866	skeletal system morphogenesis	BP	0.65457	1
GO:0048706	626	embryonic skeletal system development	BP	0.0831419	1
GO:0048709	502	oligodendrocyte differentiation	BP	0.875771	1
GO:0048711	77	positive regulation of astrocyte differentiation	BP	0.287796	1
GO:0048712	136	negative regulation of astrocyte differentiation	BP	0.63625	1
GO:0048714	396	positive regulation of oligodendrocyte differentiation	BP	0.482707	1
GO:0048738	205	cardiac muscle tissue development	BP	0.699223	1
GO:0048741	292	skeletal muscle fiber development	BP	0.94752	1
GO:0048745	192	smooth muscle tissue development	BP	0.812441	1
GO:0048747	107	muscle fiber development	BP	0.720309	1
GO:0048754	320	branching morphogenesis of an epithelial tube	BP	0.944634	1
GO:0048812	814	neuron projection morphogenesis	BP	0.441445	1
GO:0048813	1055	dendrite morphogenesis	BP	0.968039	1
GO:0048814	354	regulation of dendrite morphogenesis	BP	0.908294	1
GO:0048821	114	erythrocyte development	BP	0.115404	1
GO:0048839	570	inner ear development	BP	0.971284	1
GO:0048844	299	artery morphogenesis	BP	0.788626	1
GO:0048853	118	forebrain morphogenesis	BP	0.94332	1
GO:0048854	367	brain morphogenesis	BP	0.889311	1
GO:0048863	495	stem cell differentiation	BP	0.774453	1
GO:0048870	858	cell motility	BP	0.767492	1
GO:0048872	292	homeostasis of number of cells	BP	0.125998	1
GO:0048873	393	homeostasis of number of cells within a tissue	BP	0.911903	1
GO:0050427	118	3'-phosphoadenosine 5'-phosphosulfate metabolic process	BP	0.145775	1
GO:0050434	199	positive regulation of viral transcription	BP	0.470505	1
GO:0050435	128	amyloid-beta metabolic process	BP	0.746456	1
GO:0050482	188	arachidonic acid secretion	BP	0.623774	1
GO:0050673	188	epithelial cell proliferation	BP	0.847335	1
GO:0050678	88	regulation of epithelial cell proliferation	BP	0.953543	1
GO:0050679	921	positive regulation of epithelial cell proliferation	BP	0.878079	1
GO:0050680	868	negative regulation of epithelial cell proliferation	BP	0.947326	1
GO:0050690	567	regulation of defense response to virus by virus	BP	0.878201	1
GO:0050708	209	regulation of protein secretion	BP	0.978403	1
GO:0050709	148	negative regulation of protein secretion	BP	0.966378	1
GO:0050710	105	negative regulation of cytokine secretion	BP	0.69677	1
GO:0050714	499	positive regulation of protein secretion	BP	0.954937	1
GO:0050715	268	positive regulation of cytokine secretion	BP	0.480338	1
GO:0050718	192	positive regulation of interleukin-1 beta secretion	BP	0.662584	1
GO:0050727	953	regulation of inflammatory response	BP	0.616298	1
GO:0050728	842	negative regulation of inflammatory response	BP	0.331787	1
GO:0050729	495	positive regulation of inflammatory response	BP	0.354199	1
GO:0050730	397	regulation of peptidyl-tyrosine phosphorylation	BP	0.988414	1
GO:0050731	1060	positive regulation of peptidyl-tyrosine phosphorylation	BP	0.971738	1
GO:0050732	156	negative regulation of peptidyl-tyrosine phosphorylation	BP	0.46344	1
GO:0050765	80	negative regulation of phagocytosis	BP	0.918125	1
GO:0050766	320	positive regulation of phagocytosis	BP	0.111903	1
GO:0050767	201	regulation of neurogenesis	BP	0.663422	1
GO:0050768	301	negative regulation of neurogenesis	BP	0.219019	1
GO:0050769	278	positive regulation of neurogenesis	BP	0.974133	1
GO:0050770	419	regulation of axonogenesis	BP	0.644313	1
GO:0050771	292	negative regulation of axonogenesis	BP	0.744376	1
GO:0050772	489	positive regulation of axonogenesis	BP	0.644224	1
GO:0050773	151	regulation of dendrite development	BP	0.16549	1
GO:0050775	342	positive regulation of dendrite morphogenesis	BP	0.77443	1
GO:0050776	732	regulation of immune response	BP	0.456542	1
GO:0050777	190	negative regulation of immune response	BP	0.981129	1
GO:0050790	982	regulation of catalytic activity	BP	0.850748	1
GO:0050796	1314	regulation of insulin secretion	BP	0.0468443	1
GO:0050804	210	modulation of chemical synaptic transmission	BP	0.581437	1
GO:0050806	204	positive regulation of synaptic transmission	BP	0.829474	1
GO:0050808	565	synapse organization	BP	0.806447	1
GO:0050821	1622	protein stabilization	BP	0.764199	1
GO:0050829	309	defense response to Gram-negative bacterium	BP	0.398512	1
GO:0050830	344	defense response to Gram-positive bacterium	BP	0.235273	1
GO:0050832	71	defense response to fungus	BP	0.316677	1
GO:0050852	1609	T cell receptor signaling pathway	BP	0.776546	1
GO:0050853	711	B cell receptor signaling pathway	BP	0.346123	1
GO:0050860	190	negative regulation of T cell receptor signaling pathway	BP	0.643436	1
GO:0050862	130	positive regulation of T cell receptor signaling pathway	BP	0.455316	1
GO:0050868	104	negative regulation of T cell activation	BP	0.0971905	1
GO:0050870	179	positive regulation of T cell activation	BP	0.437698	1
GO:0050872	140	white fat cell differentiation	BP	0.680839	1
GO:0050873	256	brown fat cell differentiation	BP	0.805801	1
GO:0050884	183	neuromuscular process controlling posture	BP	0.815068	1
GO:0050885	572	neuromuscular process controlling balance	BP	0.798196	1
GO:0050890	679	cognition	BP	0.760136	1
GO:0050892	207	intestinal absorption	BP	0.176518	1
GO:0050896	1073	response to stimulus	BP	0.498627	1
GO:0050900	1561	leukocyte migration	BP	0.409085	1
GO:0050901	130	leukocyte tethering or rolling	BP	0.455316	1
GO:0050905	115	neuromuscular process	BP	0.931922	1
GO:0050907	40	detection of chemical stimulus involved in sensory perception	BP	0.324613	1
GO:0050908	157	detection of light stimulus involved in visual perception	BP	0.831835	1
GO:0050909	118	sensory perception of taste	BP	0.827969	1
GO:0050910	131	detection of mechanical stimulus involved in sensory perception of sound	BP	0.468044	1
GO:0050911	245	detection of chemical stimulus involved in sensory perception of smell	BP	0.425285	1
GO:0050918	339	positive chemotaxis	BP	0.255082	1
GO:0050919	471	negative chemotaxis	BP	0.828857	1
GO:0050921	68	positive regulation of chemotaxis	BP	0.0954275	1
GO:0050927	403	positive regulation of positive chemotaxis	BP	0.100212	1
GO:0050930	86	induction of positive chemotaxis	BP	0.558642	1
GO:0050965	236	detection of temperature stimulus involved in sensory perception of pain	BP	0.08495	1
GO:0050966	155	detection of mechanical stimulus involved in sensory perception of pain	BP	0.926366	1
GO:0050982	202	detection of mechanical stimulus	BP	0.816699	1
GO:0050999	252	regulation of nitric-oxide synthase activity	BP	0.272504	1
GO:0051000	181	positive regulation of nitric-oxide synthase activity	BP	0.111771	1
GO:0051016	154	barbed-end actin filament capping	BP	0.345605	1
GO:0051017	477	actin filament bundle assembly	BP	0.727783	1
GO:0051024	51	positive regulation of immunoglobulin secretion	BP	0.862406	1
GO:0051028	590	mRNA transport	BP	0.979801	1
GO:0051044	115	positive regulation of membrane protein ectodomain proteolysis	BP	0.596226	1
GO:0051056	3017	regulation of small GTPase mediated signal transduction	BP	0.601463	1
GO:0051085	80	chaperone mediated protein folding requiring cofactor	BP	0.332715	1
GO:0051090	318	regulation of DNA binding transcription factor activity	BP	0.999584	1
GO:0051091	1584	positive regulation of DNA binding transcription factor activity	BP	0.555427	1
GO:0051092	1958	positive regulation of NF-kappaB transcription factor activity	BP	0.404018	1
GO:0051123	111	RNA polymerase II transcriptional preinitiation complex assembly	BP	0.913668	1
GO:0051131	97	chaperone-mediated protein complex assembly	BP	0.591401	1
GO:0051145	239	smooth muscle cell differentiation	BP	0.866309	1
GO:0051149	392	positive regulation of muscle cell differentiation	BP	0.697505	1
GO:0051156	97	glucose 6-phosphate metabolic process	BP	0.893143	1
GO:0051170	176	nuclear import	BP	0.988464	1
GO:0051209	982	release of sequestered calcium ion into cytosol	BP	0.998299	1
GO:0051216	927	cartilage development	BP	0.337237	1
GO:0051225	336	spindle assembly	BP	0.878665	1
GO:0051258	64	protein polymerization	BP	0.47848	1
GO:0051259	764	protein oligomerization	BP	0.446131	1
GO:0051260	2216	protein homooligomerization	BP	0.493349	1
GO:0051262	451	protein tetramerization	BP	0.967799	1
GO:0051272	199	positive regulation of cellular component movement	BP	0.644726	1
GO:0051276	81	chromosome organization	BP	0.745496	1
GO:0051279	414	regulation of release of sequestered calcium ion into cytosol	BP	0.999436	1
GO:0051281	307	positive regulation of release of sequestered calcium ion into cytosol	BP	0.52166	1
GO:0051289	870	protein homotetramerization	BP	0.550668	1
GO:0051290	402	protein heterotetramerization	BP	0.291396	1
GO:0051291	771	protein heterooligomerization	BP	0.77352	1
GO:0051298	202	centrosome duplication	BP	0.968397	1
GO:0051301	3804	cell division	BP	0.999994	1
GO:0051310	124	metaphase plate congression	BP	0.487187	1
GO:0051321	514	meiotic cell cycle	BP	0.931469	1
GO:0051384	796	response to glucocorticoid	BP	0.830565	1
GO:0051402	595	neuron apoptotic process	BP	0.879811	1
GO:0051403	290	stress-activated MAPK cascade	BP	0.789399	1
GO:0051412	59	response to corticosterone	BP	0.925963	1
GO:0051436	480	negative regulation of ubiquitin-protein ligase activity involved in mitotic cell cycle	BP	0.955077	1
GO:0051437	553	positive regulation of ubiquitin-protein ligase activity involved in regulation of mitotic cell cycle transition	BP	0.963332	1
GO:0051439	149	regulation of ubiquitin-protein ligase activity involved in mitotic cell cycle	BP	0.68055	1
GO:0051443	136	positive regulation of ubiquitin-protein transferase activity	BP	0.817845	1
GO:0051457	149	maintenance of protein location in nucleus	BP	0.842838	1
GO:0051480	625	regulation of cytosolic calcium ion concentration	BP	0.123125	1
GO:0051481	251	negative regulation of cytosolic calcium ion concentration	BP	0.708199	1
GO:0051482	196	positive regulation of cytosolic calcium ion concentration involved in phospholipase C-activating G-protein coupled signaling pathway	BP	0.527781	1
GO:0051489	246	regulation of filopodium assembly	BP	0.80102	1
GO:0051491	536	positive regulation of filopodium assembly	BP	0.975392	1
GO:0051492	158	regulation of stress fiber assembly	BP	0.585375	1
GO:0051493	307	regulation of cytoskeleton organization	BP	0.0673368	1
GO:0051496	618	positive regulation of stress fiber assembly	BP	0.94909	1
GO:0051497	413	negative regulation of stress fiber assembly	BP	0.999403	1
GO:0051561	148	positive regulation of mitochondrial calcium ion concentration	BP	0.670023	1
GO:0051568	292	histone H3-K4 methylation	BP	0.801188	1
GO:0051571	199	positive regulation of histone H3-K4 methylation	BP	0.938305	1
GO:0051591	353	response to cAMP	BP	0.832193	1
GO:0051592	1096	response to calcium ion	BP	0.308416	1
GO:0051602	204	response to electrical stimulus	BP	0.608106	1
GO:0051603	368	proteolysis involved in cellular protein catabolic process	BP	0.768158	1
GO:0051604	222	protein maturation	BP	0.529716	1
GO:0051607	1375	defense response to virus	BP	0.642147	1
GO:0051642	269	centrosome localization	BP	0.975586	1
GO:0051693	245	actin filament capping	BP	0.425285	1
GO:0051726	976	regulation of cell cycle	BP	0.982769	1
GO:0051764	156	actin crosslink formation	BP	0.824741	1
GO:0051770	196	positive regulation of nitric-oxide synthase biosynthetic process	BP	0.928907	1
GO:0051781	576	positive regulation of cell division	BP	0.848248	1
GO:0051865	729	protein autoubiquitination	BP	0.947417	1
GO:0051881	365	regulation of mitochondrial membrane potential	BP	0.506123	1
GO:0051893	484	regulation of focal adhesion assembly	BP	0.927606	1
GO:0051894	303	positive regulation of focal adhesion assembly	BP	0.857881	1
GO:0051895	305	negative regulation of focal adhesion assembly	BP	0.769862	1
GO:0051897	1916	positive regulation of protein kinase B signaling	BP	0.998169	1
GO:0051898	522	negative regulation of protein kinase B signaling	BP	0.579722	1
GO:0051899	574	membrane depolarization	BP	0.242085	1
GO:0051924	355	regulation of calcium ion transport	BP	0.796266	1
GO:0051926	140	negative regulation of calcium ion transport	BP	0.373225	1
GO:0051928	482	positive regulation of calcium ion transport	BP	0.958002	1
GO:0051930	285	regulation of sensory perception of pain	BP	0.480186	1
GO:0051965	1402	positive regulation of synapse assembly	BP	0.294308	1
GO:0051966	680	regulation of synaptic transmission, glutamatergic	BP	0.404264	1
GO:0051967	134	negative regulation of synaptic transmission, glutamatergic	BP	0.15249	1
GO:0051968	357	positive regulation of synaptic transmission, glutamatergic	BP	0.575956	1
GO:0051973	627	positive regulation of telomerase activity	BP	0.989167	1
GO:0055003	284	cardiac myofibril assembly	BP	0.807981	1
GO:0055007	367	cardiac muscle cell differentiation	BP	0.972631	1
GO:0055008	138	cardiac muscle tissue morphogenesis	BP	0.833124	1
GO:0055010	247	ventricular cardiac muscle tissue morphogenesis	BP	0.995599	1
GO:0055015	84	ventricular cardiac muscle cell development	BP	0.938055	1
GO:0055072	299	iron ion homeostasis	BP	0.666703	1
GO:0055074	274	calcium ion homeostasis	BP	0.744749	1
GO:0055085	2845	transmembrane transport	BP	0.555383	1
GO:0055088	441	lipid homeostasis	BP	0.616664	1
GO:0055089	113	fatty acid homeostasis	BP	0.923261	1
GO:0055093	90	response to hyperoxia	BP	0.618223	1
GO:0055114	5497	oxidation-reduction process	BP	0.721285	1
GO:0055117	337	regulation of cardiac muscle contraction	BP	0.982344	1
GO:0060021	1346	palate development	BP	0.981298	1
GO:0060037	303	pharyngeal system development	BP	0.811471	1
GO:0060038	363	cardiac muscle cell proliferation	BP	0.681566	1
GO:0060041	751	retina development in camera-type eye	BP	0.512458	1
GO:0060044	276	negative regulation of cardiac muscle cell proliferation	BP	0.269651	1
GO:0060045	449	positive regulation of cardiac muscle cell proliferation	BP	0.997352	1
GO:0060047	127	heart contraction	BP	0.99421	1
GO:0060048	517	cardiac muscle contraction	BP	0.75088	1
GO:0060065	234	uterus development	BP	0.641233	1
GO:0060068	195	vagina development	BP	0.345405	1
GO:0060070	867	canonical Wnt signaling pathway	BP	0.619096	1
GO:0060071	924	Wnt signaling pathway, planar cell polarity pathway	BP	0.838776	1
GO:0060078	478	regulation of postsynaptic membrane potential	BP	0.983214	1
GO:0060079	1117	excitatory postsynaptic potential	BP	0.717125	1
GO:0060134	102	prepulse inhibition	BP	0.538166	1
GO:0060135	197	maternal process involved in female pregnancy	BP	0.844339	1
GO:0060158	206	phospholipase C-activating dopamine receptor signaling pathway	BP	0.227356	1
GO:0060173	337	limb development	BP	0.242253	1
GO:0060213	187	positive regulation of nuclear-transcribed mRNA poly(A) tail shortening	BP	0.202735	1
GO:0060216	258	definitive hemopoiesis	BP	0.974672	1
GO:0060218	258	hematopoietic stem cell differentiation	BP	0.997793	1
GO:0060236	73	regulation of mitotic spindle organization	BP	0.632613	1
GO:0060252	227	positive regulation of glial cell proliferation	BP	0.992401	1
GO:0060271	2395	cilium assembly	BP	0.543284	1
GO:0060272	69	embryonic skeletal joint morphogenesis	BP	0.0555289	1
GO:0060291	770	long-term synaptic potentiation	BP	0.653608	1
GO:0060292	410	long term synaptic depression	BP	0.52218	1
GO:0060294	84	cilium movement involved in cell motility	BP	0.275734	1
GO:0060306	233	regulation of membrane repolarization	BP	0.471089	1
GO:0060307	166	regulation of ventricular cardiac muscle cell membrane repolarization	BP	0.929484	1
GO:0060314	230	regulation of ryanodine-sensitive calcium-release channel activity	BP	0.127436	1
GO:0060317	183	cardiac epithelial to mesenchymal transition	BP	0.97171	1
GO:0060324	275	face development	BP	0.751602	1
GO:0060325	453	face morphogenesis	BP	0.986108	1
GO:0060326	682	cell chemotaxis	BP	0.807947	1
GO:0060333	553	interferon-gamma-mediated signaling pathway	BP	0.558016	1
GO:0060334	154	regulation of interferon-gamma-mediated signaling pathway	BP	0.976818	1
GO:0060337	309	type I interferon signaling pathway	BP	0.961034	1
GO:0060338	169	regulation of type I interferon-mediated signaling pathway	BP	0.998512	1
GO:0060347	181	heart trabecula formation	BP	0.999435	1
GO:0060348	704	bone development	BP	0.921153	1
GO:0060349	381	bone morphogenesis	BP	0.315894	1
GO:0060384	419	innervation	BP	0.983531	1
GO:0060389	229	pathway-restricted SMAD protein phosphorylation	BP	0.961486	1
GO:0060391	335	positive regulation of SMAD protein import into nucleus	BP	0.999395	1
GO:0060394	157	negative regulation of pathway-restricted SMAD protein phosphorylation	BP	0.933662	1
GO:0060395	810	SMAD protein signal transduction	BP	0.846096	1
GO:0060397	224	JAK-STAT cascade involved in growth hormone signaling pathway	BP	0.990899	1
GO:0060402	357	calcium ion transport into cytosol	BP	0.17249	1
GO:0060411	180	cardiac septum morphogenesis	BP	0.79348	1
GO:0060412	391	ventricular septum morphogenesis	BP	0.93116	1
GO:0060413	172	atrial septum morphogenesis	BP	0.992945	1
GO:0060416	65	response to growth hormone	BP	0.787211	1
GO:0060425	56	lung morphogenesis	BP	0.79964	1
GO:0060441	190	epithelial tube branching involved in lung morphogenesis	BP	0.465041	1
GO:0060444	115	branching involved in mammary gland duct morphogenesis	BP	0.966118	1
GO:0060445	148	branching involved in salivary gland morphogenesis	BP	0.468903	1
GO:0060546	67	negative regulation of necroptotic process	BP	0.155589	1
GO:0060548	887	negative regulation of cell death	BP	0.0938222	1
GO:0060612	478	adipose tissue development	BP	0.983214	1
GO:0060644	98	mammary gland epithelial cell differentiation	BP	0.992119	1
GO:0060674	106	placenta blood vessel development	BP	0.708689	1
GO:0060707	96	trophoblast giant cell differentiation	BP	0.450594	1
GO:0060716	166	labyrinthine layer blood vessel development	BP	0.670505	1
GO:0060749	149	mammary gland alveolus development	BP	0.213832	1
GO:0060765	84	regulation of androgen receptor signaling pathway	BP	0.661358	1
GO:0060766	322	negative regulation of androgen receptor signaling pathway	BP	0.763049	1
GO:0060828	335	regulation of canonical Wnt signaling pathway	BP	0.90814	1
GO:0060964	565	regulation of gene silencing by miRNA	BP	0.526343	1
GO:0060976	445	coronary vasculature development	BP	0.971954	1
GO:0060996	349	dendritic spine development	BP	0.921328	1
GO:0060997	413	dendritic spine morphogenesis	BP	0.258222	1
GO:0060999	410	positive regulation of dendritic spine development	BP	0.97621	1
GO:0061001	250	regulation of dendritic spine morphogenesis	BP	0.977427	1
GO:0061003	445	positive regulation of dendritic spine morphogenesis	BP	0.696902	1
[truncated: 340 more rows]
