# Supplementary material for: Integrating Signals from Sperm Methylome Analysis and Genome-Wide Association Study for a Better Understanding of Male Fertility in Cattle
Source: Epigenomes. 2019 May 16;3(2):10. doi: 10.3390/epigenomes3020010 (PMC8594688; doi:10.3390/epigenomes3020010)
Supplement: Supplementary file 1 [file epigenomes-03-00010-s001.zip › Table S7 SCR_age shared_ DMR_genes.xlsx]

## Sheet: Sheet2
Table S7 summary of the shared age- and SCR-associated DMRs and their associated genes
DMR_chr	DMR_start	DMR_end	pvalue.age	qvalue.age	meth.diff.age	pvalue.SCR	qvalue.SCR	meth.diff.SCR	start_GP	end_GP	Gene Name
chr1	147329501	147330000	4.20957e-07	3.91829e-05	34.0909	2.42892e-10	1.09013e-07	25.5199	147131679	147359843	PCBP3
chr1	57457501	57458000	1.59562e-07	1.73967e-05	6.66141	3.46805e-08	6.9253e-06	5.14764	57360423	57502871	SLC9C1
chr10	102233001	102233500	1.66204e-05	0.00079634	13.0769	4.72781e-06	0.000351518	26.5184	102020147	102301271	FOXN3
chr10	68260501	68261000	1.80918e-05	0.000851037	43.7063	8.5634e-05	0.0032208	24.2467	68237010	68351879	KTN1
chr10	7454001	7454500	1.65342e-05	0.00079302	35.5717	3.23786e-06	0.000262135	19.9621	7338426	7502908	SV2C
chr11	86955501	86956000	9.05701e-07	7.46113e-05	38.6608	2.30631e-05	0.00119636	13.1337	86945735	87038433	NOL10
chr13	10978501	10979000	0.000139271	0.00420815	8.01563	6.38349e-05	0.00257729	6.23878	10933396	10992906	ENSBTAG00000023169
chr13	26858001	26858500	0.000337935	0.00821273	20.4101	6.27556e-05	0.00254895	8.1336	26771494	26932201	MYO3A
chr14	21174001	21174500	0.000235996	0.00627877	13.5178	5.74669e-06	0.000407538	14.7714	21163873	21192165	ENSBTAG00000046325
chr15	38998001	38998500	1.57245e-05	0.000761569	30	5.43406e-06	0.00039037	20.5818	38991044	39310268	SPON1
chr15	83460001	83460500	5.24501e-05	0.00197124	10.662	2.8125e-05	0.00138637	8.43437	83455602	83470332	GLYAT
chr15	83488001	83488500	3.4074e-05	0.00140282	23.9439	3.63511e-06	0.000287741	17.837	83472627	83502632	ENSBTAG00000012540
chr17	72844001	72844500	0.000149012	0.00443966	7.19534	0.000378408	0.00957656	5.43355	72825680	73152862	ENSBTAG00000031160
chr18	24254001	24254500	0.000270973	0.00697635	43.0303	5.01441e-23	3.65709e-19	78.8404	24237405	24268636	OGFOD1
chr18	39159501	39160000	1.08473e-09	2.46499e-07	37.9449	0.000329982	0.00867889	14.0797	39146106	39162155	DHX38
chr18	57672001	57672500	1.70516e-12	8.75753e-10	13.8579	0.000329121	0.00866546	5.7238	57639179	57681883	ENSBTAG00000037699
chr19	12544501	12545000	5.94845e-07	5.251e-05	18.6949	3.58772e-05	0.00167212	13.0903	12242530	12589255	BCAS3
chr19	12575001	12575500	1.51037e-13	9.95778e-11	31.0824	2.23539e-08	4.81756e-06	16.1617	12242530	12589255	BCAS3
chr20	31354501	31355000	2.20742e-11	8.20236e-09	75.0162	7.46848e-05	0.00291313	17.837	31352136	31372951	C5orf28
chr21	61529501	61530000	0.000158903	0.00466028	23.0159	6.81556e-11	3.63307e-08	29.5878	61513000	61556942	DICER1
chr22	30725501	30726000	0.000132801	0.00405314	27.2067	0.000162159	0.00519019	12.1556	30410677	30803681	FOXP1
chr22	51198501	51199000	0.000268474	0.00692515	10.6195	0.000111946	0.00393512	16.3123	51187154	51201326	DAG1
chr22	54446501	54447000	1.72066e-05	0.00081846	14.5161	5.33925e-06	0.000385285	10.2025	54368494	54519600	LARS2
chr22	57278501	57279000	7.83024e-05	0.00270126	30.4396	3.51611e-05	0.00164718	21.5632	57274886	57319210	TSEN2
chr23	4165501	4166000	3.14422e-05	0.00131467	36.2937	3.11578e-12	2.51877e-09	39.909	4157401	4180362	ENSBTAG00000046193
chr23	9220001	9220500	5.14623e-06	0.000309149	9.81443	6.01945e-10	2.40553e-07	11.9078	9195406	9235677	ZNF76
chr25	19021501	19022000	1.57117e-08	2.4333e-06	6.7741	1.06383e-10	5.35921e-08	5.15045	18838854	19181607	DNAH3
chr26	25726501	25727000	0.000104506	0.00337804	16.2116	0.000266222	0.00742357	12.4749	25714851	25735311	ENSBTAG00000010522
chr26	25731001	25731500	2.93882e-11	1.05543e-08	32.8718	6.70523e-08	1.1934e-05	17.3194	25714851	25735311	ENSBTAG00000010522
chr26	39764001	39764500	9.2155e-09	1.56704e-06	33.3432	1.29355e-14	2.10711e-11	23.4207	39701550	39930993	GRK5
chr27	26373001	26373500	0.000374053	0.00885565	11.4853	4.65356e-05	0.00204118	7.68936	26262003	26449795	WRN
chr27	26378001	26378500	1.81124e-07	1.93351e-05	6.73946	6.32047e-08	1.13563e-05	6.73384	26262003	26449795	WRN
chr27	30563001	30563500	1.49925e-06	0.000112996	6.98241	4.1572e-09	1.21719e-06	6.72766	30420577	31075903	UNC5D
chr27	5328001	5328500	1.6784e-11	6.48887e-09	17.8263	8.08082e-07	8.84423e-05	9.37252	5326039	5328959	ENSBTAG00000047363
chr27	5483501	5484000	5.10223e-08	6.55716e-06	16.3904	3.50065e-05	0.00164161	7.62298	5483408	5540158	ENSBTAG00000033545
chr27	5486501	5487000	0.000109046	0.00348755	12.5357	0.000215847	0.00636751	6.81311	5483408	5540158	ENSBTAG00000033545
chr27	5504001	5504500	0.000165916	0.00481557	10.7421	1.74242e-12	1.5361e-09	13.3093	5483408	5540158	ENSBTAG00000033545
chr28	29788001	29788500	7.04833e-06	0.0003994	5.53115	3.49853e-05	0.00164134	5.07091	29780787	29799613	MYOZ1
chr28	7153001	7153500	0.000420848	0.00968443	19.4872	0.000115639	0.00403133	22.4585	6761322	7195661	SLC35F3
chr29	44727501	44728000	4.90528e-19	9.04961e-16	71.6574	0.000322439	0.00853717	14.6461	44725692	44741763	SART1
chr3	101902501	101903000	0.000158938	0.00466044	16.0483	3.85985e-05	0.00176995	8.80925	101876647	101940033	C1orf228
chr3	112720001	112720500	1.83102e-05	0.000859006	25.2063	1.198e-05	0.000723849	14.0038	112557420	112898742	CSMD2
chr3	1256501	1257000	1.84031e-05	0.000862496	36.1781	7.80679e-07	8.603e-05	17.9196	1229988	1314962	CD247
chr3	13905501	13906000	3.85913e-09	7.4088e-07	8.05006	5.38275e-08	9.98864e-06	5.57494	13886504	13970875	ARHGEF11
chr3	23823001	23823500	0.000206311	0.0056764	31.8626	2.13694e-06	0.000190009	15.7822	23813912	23824807	ENSBTAG00000006769
chr3	7203501	7204000	0.0001472	0.00439835	14.7452	0.000286378	0.00782647	6.68898	7104925	7463616	ENSBTAG00000010158
chr4	103642501	103643000	1.09149e-07	1.26547e-05	7.16449	1.70279e-12	1.51364e-09	8.34177	103593501	103689157	UBN2
chr4	57398001	57398500	1.46672e-09	3.20992e-07	5.67668	7.79611e-13	7.46796e-10	5.25302	57126737	58083528	IMMP2L
chr4	57430501	57431000	1.02672e-06	8.26e-05	5.97304	1.60562e-11	1.03255e-08	8.18927	57126737	58083528	IMMP2L
chr5	103176001	103176500	0.000166764	0.00483333	22.7711	7.84636e-06	0.000522384	23.7524	103132709	103262137	ENSBTAG00000039470
chr5	103179001	103179500	1.58229e-10	4.56803e-08	24.557	1.59699e-16	3.74068e-13	21.3623	103132709	103262137	ENSBTAG00000039470
chr5	103324501	103325000	2.60238e-12	1.25965e-09	29.6844	2.1333e-06	0.000189738	16.9776	103276708	103333323	ENSBTAG00000039256
chr5	117709001	117709500	0.00016897	0.00488281	8.89194	0.000196887	0.00595988	7.10265	117676522	117738845	GTSE1
chr5	117709001	117709500	0.00016897	0.00488281	8.89194	0.000196887	0.00595988	7.10265	117705016	117712981	PKDREJ
chr5	40593001	40593500	5.35867e-17	7.27103e-14	19.4252	3.33096e-09	1.00935e-06	8.76187	40558541	40598587	ENSBTAG00000026792
chr5	40594501	40595000	7.34985e-05	0.0025686	8.13871	1.24433e-16	3.04812e-13	12.2062	40558541	40598587	ENSBTAG00000026792
chr5	50999001	50999500	4.69241e-05	0.00180583	22.3262	2.99541e-06	0.000246729	18.846	50860334	51163885	PPM1H
chr5	98416001	98416500	0.000417168	0.0096169	24.2424	2.36903e-05	0.0012183	18.1132	98412843	98469293	ETV6
chr6	115334001	115334500	0.000338051	0.00821413	31.9947	0.000137243	0.00458095	10.8764	115275058	115404039	C1QTNF7
chr6	5562501	5563000	8.7006e-31	7.03796e-27	14.4116	2.22207e-14	3.389e-11	13.1243	5535842	5566204	ENSBTAG00000035129
chr6	7012001	7012500	8.1252e-09	1.41372e-06	5.5064	5.28984e-15	9.37849e-12	5.42106	6873055	7070187	PDE5A
chr6	89203501	89204000	0.000265157	0.0068624	6.40646	0.000320048	0.00849369	5.38494	89162542	89461195	ADAMTS3
chr6	89931501	89932000	8.81629e-06	0.000476291	35.494	0.000236652	0.00681028	25.7037	89922143	89933628	COX18
chr7	15655501	15656000	2.62162e-05	0.00113971	17.7978	7.05291e-08	1.24356e-05	16.1625	15654244	15659146	ENSBTAG00000047377
chr7	15656501	15657000	1.31155e-06	0.0001013	12.6188	8.29175e-22	5.32163e-18	21.715	15654244	15659146	ENSBTAG00000047377
chr7	15658001	15658500	1.85266e-07	1.96938e-05	15.6184	7.85968e-13	7.48417e-10	18.9798	15654244	15659146	ENSBTAG00000047377
chr7	51286501	51287000	0.000159725	0.00467994	6.09209	2.54973e-06	0.000218247	5.87959	51278946	51309203	GFRA3
chr8	80310001	80310500	2.58863e-05	0.00112812	12.5709	0.000111027	0.0039089	9.50904	80235083	80393851	AGTPBP1
chr8	87948001	87948500	1.9041e-05	0.000886272	27.6471	0.000100327	0.00362473	21.7266	87945773	88000516	ENSBTAG00000047649
chr8	92536501	92537000	1.92133e-07	2.02803e-05	6.149	2.23215e-08	4.81705e-06	5.21963	92345242	92674692	PLPPR1
chr9	50054001	50054500	7.15313e-05	0.00251469	8.90137	4.11536e-05	0.0018574	8.68466	49713504	50103135	ASCC3
chr9	85957501	85958000	4.35521e-10	1.11161e-07	31.9241	2.4359e-05	0.00124273	14.7192	85948859	85962158	ENSBTAG00000038112
chr9	85957501	85958000	4.35521e-10	1.11161e-07	31.9241	2.4359e-05	0.00124273	14.7192	85916825	86020619	SAMD5
chr9	99904501	99905000	1.79426e-05	0.000845626	23.7143	1.17215e-05	0.000711986	11.401	99648026	100180707	PACRG
chrX	131212501	131213000	3.442e-15	3.26084e-12	17.0456	1.42378e-05	0.000830706	8.04221	131183675	131215850	ENSBTAG00000038660
chrX	83188501	83189000	1.75998e-07	1.89094e-05	7.63759	3.79528e-06	0.000297849	5.5544	83003459	83217747	PHKA1
